# Supplementary material for: Nitrosopumilus as main source of isoprenoid glycerol dialkyl glycerol tetraether lipids in the central Baltic Sea
Source: Front Microbiol. 2023 Sep 28;14:1216130. doi: 10.3389/fmicb.2023.1216130 (PMC10575479; doi:10.3389/fmicb.2023.1216130)
Supplement: SUPPLEMENTARY TABLE S1 — Multiple sequence alignment used for the reconstruction of the phylogenetic tree. Accession numbers and information about redundant sequences is provided. [file Table_1.XLSX]

## Sheet: data_description
Multiple sequence alignment used for full-length 16S rRNA gene phylogenetic tree reconstruction and phylogenetic placement of Nitrosopumilus ASVs.
uniq_id	sequence accession in phylogenetic tree
seq	aligned sequence
taxon_silva	taxonomic classification according to SILVA 138.1
meta_tree	label in graphical visualization of tree
category	sequence category (outgroup used for rooting the tree or ASV to be placed in the tree, but not included in tree calculation)
sequence_accessions	NCBI nucleotide sequence accessions of database entries that have the same aligned sequence
source_genome	NCBI genbank or refseq genome accession for sequences in previous field
metagenomic_run_accessions	run accession numbers for metagenomic data sets from which 16S was assembled
isolation_source	environment the sequences and/or strains represented in the tree originated from (not included for outgroup and ASVs)

## Sheet: Sheet2
uniq_id	seq	members	taxon_silva	meta_tree	category	sequence_accessions	source_genome	metagenomic_run_accessions	isolation_source
ref_01	cccgacugcuaucagagugggacuaagccaugcgagucaacauagcaauauguggcauacggcucaguaacacguagucaacaugcccaggggacguggauaaccucgggaaacugaggauaaaccgcgauaggucaucacuucuggaaugggua-augacuuaaaucuau-auggccccuggauuggacugcggccgaucaggcuguuggugagguaauggcccaccaaaccuguaaccgguacgggcucugagaggaggagcccggagaugggcacugagacaagggcccaggcccuauggggcgcagcaggcgcgaaaccucugcaauaggcgaaagcuugacaggguuacucugagugauuuccguuaaggagaucuuuuggcaccucuaaaaau…	CP012850.845389.846852;CP012850.2227496.2228914;CP012850.2060568.2062031	Nitrocosmicus oleophilus	ref_01: Nitrocosmicus oleophilus	outgroup	CP012850.845389.846852;CP012850.2227496.2228914;CP012850.2060568.2062031	GCA_000802205.2
ref_32	ccugacugcuaucggauugauacuaagccaugcgagucauuguagcaauacaaggcagacggcucaguaacgcguagucaaucuacccuauggacgggaauaaccucgggaaacugagaauaaugcccgacagaacauuauaccuggaacgguuu-auguuucaaaugauuuaucgccguaggaugggacugcggccuaucaguuuguuggugagguaauggcccaccaagacuauuacagguacgggcucugagaggaguagcccggagauggguacugagacacggacccaggcccuauggggcgcagcaggcgagaaaacuuugcaaugugcgaaagcacgacaagguuaauccgagugguuucugcuaaagaaaccuuuugcuaguccuagaaac…	AFPU01000001.932096.933566	Nitrosoarchaeum koreensis	ref_32: Nitrosoarchaeum koreensis		AFPU01000001.932096.933566	GCA_000220175.2		soil
ref_09	ccugacugcuaucggaaugauacuaagccaugcgagucauuguagcaauacaaggcagacggcucaguaacgcguagucaaucuacccuguggacgggaauaaucucgggaaacugagaauaauacccgauagaacauuaugccuggaaugguuu-auguuucaaaugauuuaucgccauaggaugggacugcggccuaucaguuuguuggugagguaauggcccaccaagacuauuacagguacgggcucugagaggaguagcccggagauggguacugagacacggacccaggcccuauggggcgcagcaggcgagaaaacuuugcaaugugcgaaagcacgacaagguuaauccgagugguuucugcuaaagaaaccuuuugccaguccuagaaac…	AHJG01000224.3306.4744	Nitrosoarchaeum limnia	ref_09: Nitrosoarchaeum limnia		AHJG01000224.3306.4744	GCA_000241145.2		sediment
ref_08	ccugacugcuaucggaaugauacuaagccaugcgagucauuguagcaauacaaggcagacggcucaguaacgcguagucaaucuacccuguggacgggaauaaccucgggaaacugagaauaauacccgauagaacauuaugccuggaaugguuu-auguuucaaaugauuuaucgccauaggaugggacugcggccuaucaguuuguuggugagguaauggcccaccaagacuauuacagguacgggcucugagaggaguagcccggagauggguacugagacacggacccaggcccuauggggcgcagcaggcgagaaaacuuugcaaugugcgaaagcacgacaagguuaauccgagugguuucugcuaaagaaaccuuuugccaguccuagaaac…	AEGP01000029.132524.133992	Nitrosoarchaeum limnia	ref_08: Nitrosoarchaeum limnia		AEGP01000029.132524.133992	GCA_000204585.1		sediment
ref_04	cccgacugcuaucagagugggacuaagccaugcgagucgacauagcaauauguggcauacggcucaguaacacguagucaacaugcccaggggacguggauaaccucgggaaacugaggauaaaccgcgauaggucaucacuucuggaaugggua-augacuuaaaccuau-auggccccuggauuggacugcggccgaucaggcuguuggugagguaauggcccaccaaaccuguaaccgguacgggcucugagaggaggagcccggagaugggcacugagacaagggcccaggcccuauggggcgcagcaggcgcgaaaccucugcaauaggcgaaagcuugacaggguuacucugagugauuuccguuaaggagaucuuuuggcaccucuaaaaau…	CP017922.1971605.1973022;CP017922.1787197.1788615	Nitrosocosmicus exaquare	ref_04: Nitrosocosmicus exaquare	outgroup	CP017922.1971605.1973022;CP017922.1787197.1788615	GCA_001870125.1
ref_07	ccugacugcuaucagauugauacuaagccauguuaguuauuguaguaauacaaggcagacggcucaguaacacguagucaaccuaacuuauggacggggauaaccucgggaaacugagaauaauacccgauaggucaugaugccuggaaugguuu-augacucaaauaauuuauugccguaggaugggacugcgagcuaucagcuuguuggugagguaauggcccaccaaggcuauuacagcuacgggcucugagaggaguagcccggagauggguacugagacaaggacccaggcccuauggggcgcagcaggcgagaaaacuuugcaaugcgcgaaagcucgacaagguuaaucugagugguuccugcuaaaggaaccuuuuguuagucguagaacc…	CP007026.477690.479162	Nitrosopelagicus brevis	ref_07: Nitrosopelagicus brevis		CP007026.477690.479162	GCA_000812185.1		marine water
ref_06	ccugacugcuaucagauugauacuaagccauguuagucauuguaguaauacaaggcagacggcucaguaacacguagucaaccuaacuuauggacggggauaaccucgggaaacugagaauaauacccgauaggucaugaugccuggaaugguuu-augacucaaaugaau-gucgccguaggaugggacugcgagcuaucagcuuguuggugagguaauggcccaccaaggcuauaacagcuacgggcucugagaggaguagcccggagauggguacugagacaaggacccaggcccuauggggcgcagcaggcgagaaaacuuugcaaugcgcgaaagcucgacaagguuaaucugagugguuccugcuaaaggaaccuuuuguuagucguagaacc…	LUOZ01000014.6492.7948;LUPB01000054.1111.2567;LUPD01000053.7026.8482	Nitrosopelagicus sp.	ref_06: Nitrosopelagicus sp.		LUOZ01000014.6492.7948;LUPB01000054.1111.2567;LUPD01000053.7026.8482	GCA_001627075.1;GCA_001627235.1;GCA_001627095.1		marine water
ref_79	ccugacugcuaucggauugguacuaagccaugugagucauuguagcaauacaaggcauacggcucaguaacacguagucaaucuacccuauggacguggauaaccucgggaaacugagaauaauccgcgauagaucauuaauccuggaacgguuu-augguccaaaugauucgucgccauaggaugggacugcggccuaucagcuuguuggugagguaauggcccaccaaggcuauuacagguacgggcucugagaggagaagcccggagauggguacugagacacggacccaggcccuauggggcgcagcaggcgagaaaccuuugcaaugugcgcaagcacgacaagguuaauccgaguguuuccugcuaaaggaaucuuuuguuaguucuaaaacc…	LDXL01000006.3492.4911	Nitrosopumilaceae sp.	ref_79: Nitrosopumilaceae sp.		LDXL01000006.3492.4911	GCA_001443365.1		sediment
ref_70	ccugacugcuaucggauugauacuaagccaugcgagucuuugcaguaaugcaaggcauacggcucaguaacacguagucaacuuacccuauggacgaggauaaucucgggaaacugagcauaauacucgauagaucauaaugccuggaacgguuu-augguugaaaugauucgucgccauaggauaggaccgcggccuaucagcuuguuggugagguaauggcccaccaaggcgauuacagguacgggcucugagaggagaagcccggagauggguacugagacaaggacccaggcccuauggggcgcagcaggcgagaaaacuuugcaaugugcgaaagcacgacaagguuaauccgagugauuucugcuaaagaaaucuuuugcaagucauaaaacc…	ARWO01000004.28655.30112	Nitrosopumilaceae sp.	ref_70: Nitrosopumilaceae sp.		ARWO01000004.28655.30112	GCA_000402075.1		marine water
ref_74	ccugacugcuaucggauugauauuaagccaugugagucuuuguaguaauacaaggcagacggcucaguaacgcguagucaaccuacccuauggacgggaauaaucucgggaaacugaguauaauacccgacagaccaucauuccuggaaugguug-gugguuaaaaugauucgucgccguaggaugggacugcgacuuaucagcuuguuggugggguaaaggcccaccaaggcuauuacagguacgggcucugagaggagaagcccggagauggguacugagauacggacccaggcccuauggggcgcagcaggcgagaaaacuuugcaaugugcgaaagcacgacaagguuaauccgagugauuucugcuaaaggaaucuuuugcaagucauaaaacc…	JOTB01000002.66971.68440	Nitrosopumilaceae sp.	ref_74: Nitrosopumilaceae sp.		JOTB01000002.66971.68440	GCA_000746695.1		brine
ref_26	ccugacugcuaucggauugauacuaagccaugcgagucauuguagcaauacaaggcagacggcucaguaacgcguagucaaccuacccuauggacgggaauaaccucgggaaacugagaauaaugcccgauagaacauuaugccuggaaugguuu-auguuccaaaugauuuaucgccguaggaugggacugcggccuaucaguuuguuggugagguaauggcccaccaagacuauuacagguacgggcucugagaggaguagcccggagauggguacugagacacggacccaggcccuauggggcgcagcaggcgagaaaacuuugcaaugugcgaaagcacgacaagguuaauccgagugguuucugcuaaaggaaccuuuugacaguccuagaaac…	CP011070.762943.764413	Nitrosopumilus adriaticus	ref_26: Nitrosopumilus adriaticus		CP011070.762943.764413	GCA_000956175.1		marine water
ref_51	ccugacugcuaucggauugauacuaagccaugcgagucauuguagcaauacaaggcauacggcucaguaacgcguagucaaccuaaccuauggacgggaauaaccucgggaaacugagaauaaugcccgauagaacauuaugccuggaaugguuu-auguuccaaaugauuuaucgccguaggaugggacugcggccuaucaguuuguuggugagguaauggcccaccaagacuauuacagguacgggcucugagaggaguagcccggagauggguacugagacacggacccaggcccuauggggcgcagcaggcgagaaaacuuugcaaugugcgaaagcacgacaagguuaauccgagugguuucugcuaaagaaaccuuuugucaguccuagaaac…	CP021324.507270.508740	Nitrosopumilus catalinensis	ref_51: Nitrosopumilus catalinensis		CP021324.507270.508740	GCA_002156965.1		marine water
ref_16	ccugacugcuaucggauugauacuaagccaugcgagucauuguagcaauacaaggcagacggcucaguaacgcguagucaaccuaaccuauggacgggaauaaccucgggaaacugagaauaaugcccgauagaacacuauaccuggaaugguuu-guguuccaaaugauuuaucgccguaggaugggacugcggccuaucaguuuguuggugagguaauggcccaccaagacuauuacagguacgggcucugagaggaguagcccggagauggguacugagacacggacccaggcccuauggggcgcagcaggcgagaaaacuuugcaaugugcgaaagcacgacaagguuaauccgagugguuugugcuaaacgaaccuuuugucgguccuagaaac…	RS_GCF_013407145.1~NZ_CP026993.1	Nitrosopumilus cobalaminigenes	ref_16: Nitrosopumilus cobalaminigenes		NZ_CP026993.1	GCF_013407145.1		marine water
ref_18	ccugacugcuaucggauugauacuaagccaugcgagucauuguagcaauacaaggcagacggcucaguaacgcguagucaaccuaaccuauggacgggaauaaccucgggaaacugagaauaaugcccgauagaacacuauaucuggaaugguuu-guguuccaaaugauuuaucgccguaggaugggacugcggccuaucaguuuguuggugagguaauggcccaccaagacuauuacagguacgggcucugagaggaguagcccggagauggguacugagacacggacccaggcccuauggggcgcagcaggcgagaaaacuuugcaaugugcgaaagcacgacaagguuaauccgagugguuucugcuaaaggaaccuuuugucaguccuagaaac…	RS_GCF_000299365.1~NC_018655.1;CP003842.945953.947418	Nitrosopumilus koreensis	ref_18: Nitrosopumilus koreensis		NC_018655.1	GCF_000299365.1		sediment
ref_62	ccugacugcuaucggauugauacuaagccaugcgagucauuguaguaauacaaggcagacggcucaguaacgcguagucaaccuacccuauggacgggaauaaccucgggaaacugaguauaaugcccgauagaacacuauaccuggaaugguuu-guguuccaaaugauuuaucgccguaggaugggacugcggccuaucaguuuguuggugagguaauggcccaccaagacuauuacagguacgggcucugagaggaguagcccggagauggguacugagacacggacccaggcccuauggggcgcagcaggcgagaaaacuuugcaaugugcgaaagcacgacaagguuaauccgagugguuugugcuaaacgaaccuuuugacaguccuagaaac…	RS_GCF_000018465.1~NC_010085.1;CP000866.896241.897709	Nitrosopumilus maritimus	ref_62: Nitrosopumilus maritimus		NC_010085.1	GCF_000018465.1		marine water
ref_33	ccugacugcuaucggauugauacuaagccaugcgagucauuguagcaauacaaggcauacggcucaguaacgcguagucaaccuaaccuauggacgagaauaaccucgggaaacugagaauaaugcucgauagaacacuauaucuggaaugguuu-guguuccaaaugauuuaucgccguaggaugggacugcggccuaucaguuuguuggugagguaauggcccaccaagacuauuacagguacgggcucugagaggaguagcccggagauggguacugagacacggacccaggcccuauggggcgcagcaggcgagaaaacuuugcaaugugcgaaagcacgacaagguuaauccgagugauuugugcuaaacgaaucuuuuguuaguccuagaaac…	RS_GCF_013407165.1~NZ_CP026994.1	Nitrosopumilus oxyclinae	ref_33: Nitrosopumilus oxyclinae		NZ_CP026994.1	GCF_013407165.1		marine water
ref_63	ccugacugcuaucggauugauacuaagccaugcgagucauuguaguaauacaaggcagacggcucaguaacgcguagucaaccuacccuauggacgggaauaaccucgggaaacugaguauaaugcccgauagaacacuauaucuggaaugguuu-guguuccaaaugauuuaucgccguaggaugggacugcggccuaucaguuuguuggugagguaauggcccaccaagacuauuacagguacgggcucugagaggaguagcccggagauggguacugagacacggacccaggcccuauggggcgcagcaggcgagaaaacuuugcaaugugcgaaagcacgacaagguuaauccgagugguuugugcuaaacgaaccuuuugacaguccuagaaac…	RS_GCF_014078535.1~NZ_MU078705.1;CP010868.949799.951269	Nitrosopumilus piranensis	ref_63: Nitrosopumilus piranensis		NZ_MU078705.1;CP010868.949799.951269	GCF_014078535.1;GCA_000875775.1		marine water
ref_29	ccugacugcuaucggauugauacuaagccaugcgagucauuguagcaauacaaggcagacggcucaguaacgcguagucaaccuacccuauggacgggaauaaccucgggaaacugagaauaaugcccgauagaacauuaugccuggaaugguuu-auguuucaaaugauuuaucgccguaggaugggacugcggccuaucaguuuguuggugagguaauggcccaccaagacuauuacagguacgggcucugagaggaguagcccggagauggguacugagacacggacccaggcccuauggggcgcagcaggcgagaaaacuuugcaaugugcgaaagcacgacaagguuaauccgagugguuugugcuaaacgaaccuuuugucaguccuagaaac…	AEXL02000090.94368.95805	Nitrosopumilus salaria	ref_29: Nitrosopumilus salaria		AEXL02000090.94368.95805	GCA_000242875.3		sediment
ref_17	ccugacugcuaucggauugauacuaagccaugcgagucauuguagcaauacaaggcagacggcucaguaacgcguagucaaccuaaccuauggacgggaauaaccucgggaaacugagaauaaugcccgauagaacacuauaucuggaaugguuu-guguuccaaaugauuuaucgccguaggaugggacugcggccuaucaguuuguuggugagguaauggcccaccaagacuauuacagguacgggcucugagaggaguagcccggagauggguacugagacacggacccaggcccuauggggcgcagcaggcgagaaaacuuugcaaugugcgaaagcacgacaagguuaauccgagugguuucugcuaaaggaaccuuuugucaguccuagaaac…	RS_GCF_000299395.1~NC_018656.1;CP003843.952928.954393	Nitrosopumilus sediminis	ref_17: Nitrosopumilus sediminis		NC_018656.1	GCF_000299395.1		sediment
ref_03	cccgacugcuaucagagugggacuaagccaugcgagucgacacaguaauguguggcauacggcucaguaacacguagucaacaugcccaggggacguggauaaccucgggaaacugaggauaaaccgcgauaggucacuacuucuggaaugggua-augacccaaaccuac-auggccccuggauuggacugcggccgaucaggcuguuggugagguaauggcccaccaaaccuguaaccgguacgggcucugagaggaggagcccggagaugggcacugagacaagggcccaggcccuauggggcgcagcaggcgcgaaaccucugcaauaggcgaaagcuugacaggguuacucugagugauuuccguuaaggagaucuuuuggcaccucuaaaaau…	GCA_013821245.1_ASM1382124v1_rna_from_genomic~lcl|JACDHC010000057.1_rrna_7	Nitrosopumilus sp.	ref_03: Nitrosopumilus sp. [soil]		JACDHC010000057.1	GCA_013821245.1		soil
ref_43	ccugacugcuaucggauugauacuaagccaugcgagucauuguagcaauacaaggcauacggcucaguaacgcguagucaaccuaaccuauggacgggaauaaccucgggaaacugagaauaaugcccgauagaacacuauaccuggaaugguuu-guguuccaaaugauuuaucgccauaggaugggacugcggccuaucaguuuguuggugagguaauggcccaccaagacuauuacagguacgggcucugagaggaguagcccggagauggguacugagacacggacccaggcccuauggggcgcagcaggcgagaaaacuuugcaaugugcgaaagcacgacaagguuaauccgagugauuugugcuaaacgaaucuuuuguuaguccuagaaac…	GB_GCA_905612295.1~CAJQRN010000022.1	Nitrosopumilus sp.	ref_43: Nitrosopumilus sp. [marine water]		CAJQRN010000022.1	GCA_905612295.1		marine water
ref_45	ccugacugcuaucggauugauacuaagccaugcgagucauuguagcaauacaaggcauacggcucaguaacgcguagucaaccuaaccuauggacgggaauaaccucgggaaacugagaauaaugcccgauagaacacuauaccuggaaugguuu-guguuccaaaugauuuaucgccauaggaugggacugcggccuaucaguuuguuggugagguaauggcccaccaagacuauuacagguacgggcucugagaggaguagcccggagauggguacugagacacggacccaggcccuauggggcgcagcaggcgagaaaacuuugcaaugugcgaaagcacgacaagguuaauccgagugauuugugcuaaacgaaucuuuuguuaguccuagaaac…	GB_GCA_905612425.1~CAJQRY010000022.1	Nitrosopumilus sp.	ref_45: Nitrosopumilus sp. [marine water]		CAJQRY010000022.1	GCA_905612425.1		marine water
ref_47	ccugacugcuaucggauugauacuaagccaugcgagucauuguagcaauacaaggcauacggcucaguaacgcguagucaaccuaaccuauggacgggaauaaccucgggaaacugagaauaaugcccgauagaacauuauaccuggaaugguuu-auguuccaaaugauuuaucgccguaggaugggacugcggccuaucaguuuguuggugagguaauggcccaccaagacuauuacagguacgggcucugagaggaguagcccggagauggguacugagacacggacccaggcccuauggggcgcagcaggcgagaaaacuuugcaaugugcgaaagcacgacaagguuaauccgagugauuugugcuaaacgaaucuuuuguuaguccuagaaac…	GB_GCA_905612485.1~CAJQSE010000009.1	Nitrosopumilus sp.	ref_47: Nitrosopumilus sp. [marine water]		CAJQSE010000009.1	GCA_905612485.1		marine water
ref_48	ccugacugcuaucggauugauacuaagccaugcgagucauuguagcaauacaaggcauacggcucaguaacgcguagucaaccuaaccuauggacgggaauaaccucgggaaacugagaauaaugcccgauagaacauuaugccuggaaugguuu-auguuccaaaugauuuaucgccauaggaugggacugcggccuaucaguuuguuggugagguaauggcccaccaagacuauuacagguacgggcucugagaggaguagcccggagauggguacugagacacggacccaggcccuauggggcgcagcaggcgagaaaacuuugcaaugugcgaaagcacgacaagguuaauccgagugauuucugcuaaagagaucuuuuguuaguccuagaaac…	GB_GCA_905616385.1~CAJQSS010000018.1	Nitrosopumilus sp.	ref_48: Nitrosopumilus sp. [marine water]		CAJQSS010000018.1	GCA_905616385.1		marine water
ref_50	ccugacugcuaucggauugauacuaagccaugcgagucauuguagcaauacaaggcauacggcucaguaacgcguagucaaccuaaccuauggacgggaauaaccucgggaaacugagaauaaugcccgauagaacauuaugccuggaaugguuu-auguuccaaaugauuuaucgccguaggaugggacugcggccuaucaguuuguuggugagguaauggcccaccaagacuauuacagguacgggcucugagaggaguagcccggagauggguacugagacacggacccaggcccuauggggcgcagcaggcgagaaaacuuugcaaugugcgaaagcacgacaagguuaauccgagugauuugugcuaaacgaaucuuuuguuaguccuagaaac…	ERR2206753.PFspades_8_15.772952	Nitrosopumilus sp.	ref_50: Nitrosopumilus sp. [Baltic Sea]				ERR2206753	Baltic Sea
ref_37	ccugacugcuaucggauugauacuaagccaugcgagucauuguagcaauacaaggcauacggcucaguaacgcguagucaaccuaaccuauggacggaaauaaccucgggaaacugagaauaauguccgauagaacacuauaccuggaaugguuu-guguuccaaaugauuuaucgccguaggaugggacugcggccuaucaguuuguuggugagguaauggcccaccaagacuauuacagguacgggcucugagaggaguagcccggagauggguacugagacacggacccaggcccuauggggcgcagcaggcgagaaaacuuugcaaugugcgaaagcacgacaagguuaauccgagugauuugugcuaaacgaaucuuuuguuagucuuagaacc…	ERR2206758.PFspades_29_3.022857	Nitrosopumilus sp.	ref_37: Nitrosopumilus sp. [Baltic Sea]				ERR2206758	Baltic Sea
ref_42	ccugacugcuaucggauugauacuaagccaugcgagucauuguagcaauacaaggcauacggcucaguaacgcguagucaaccuaaccuauggacgggaauaaccucgggaaacugagaauaauacccgauagaacacuauaccuggaaugguuu-guguuccaaaugauuuaucgccauaggaugggacugcggccuaucaguuuguuggugagguaauggcccaccaagacuauuacagguacgggcucugagaggaguagcccggagauggguacugagacacggacccaggcccuauggggcgcagcaggcgagaaaacuuugcaaugugcgaaagcacgacaagguuaauccgagugauuugugcuaaacgaaucuuuuguuagucuuagaacc…	ERR2206759.PFspades_6_3.729556	Nitrosopumilus sp.	ref_42: Nitrosopumilus sp. [Baltic Sea]				ERR2206759	Baltic Sea
ref_49	ccugacugcuaucggauugauacuaagccaugcgagucauuguagcaauacaaggcauacggcucaguaacgcguagucaaccuaaccuauggacgggaauaaccucgggaaacugagaauaaugcccgauagaacauuaugccuggaaugguuu-auguuccaaaugauuuaucgccguaggaugggacugcggccuaucaguuuguuggugagguaauggcccaccaagacuauuacagguacgggcucugagaggaguagcccggagauggguacugagacacggacccaggcccuauggggcgcagcaggcgagaaaacuuugcaaugugcgaaagcacgacaagguuaauccgagugauuucugcuaaagaaaucuuuuguuaguccuagaaac…	ERR2206762.PFspades_18_4.109412;ERR2206752.PFspades_2_18.427189	Nitrosopumilus sp.	ref_49: Nitrosopumilus sp. [Baltic Sea]				ERR2206762;ERR2206752	Baltic Sea
ref_40	ccugacugcuaucggauugauacuaagccaugcgagucauuguagcaauacaaggcauacggcucaguaacgcguagucaaccuaaccuauggacgggaauaaccucgggaaacugagaauaauacccgauagaacacuauaccuggaaugguuu-guguuccaaaugauuuaucgccauaggaugggacugcggccuaucaguuuguuggugagguaauggcccaccaagacuauuacagguacgggcucugagaggaguagcccggagauggguacugagacacggacccaggcccuauggggcgcagcaggcgagaaaacuuugcaaugugcgaaagcacgacaagguuaauccgagugauuugugcuaaacgaaucuuuuguuaguccuagaaac…	ERR2206780.PFspades_19_8.800683	Nitrosopumilus sp.	ref_40: Nitrosopumilus sp. [Baltic Sea]				ERR2206780	Baltic Sea
ref_36	ccugacugcuaucggauugauacuaagccaugcgagucauuguagcaauacaaggcauacggcucaguaacgcguagucaaccuaaccuauggacggaaauaaccucgggaaacugagaauaauguccgauagaacacuauaccuggaaugguuu-guguuccaaaugauuuaucgccguaggaugggacugcggccuaucaguuuguuggugagguaauggcccaccaagacuauuacagguacgggcucugagaggaguagcccggagauggguacugagacacggacccaggcccuauggggcgcagcaggcgagaaaacuuugcaaugugcgaaagcacgacaagguuaauccgagugauuugugcuaaacgaaucuuuuguuagucuuagaacc…	ERR2206785.PFspades_6_0.561346	Nitrosopumilus sp.	ref_36: Nitrosopumilus sp. [Baltic Sea]				ERR2206785	Baltic Sea
ref_38	ccugacugcuaucggauugauacuaagccaugcgagucauuguagcaauacaaggcauacggcucaguaacgcguagucaaccuaaccuauggacggaaauaaccucgggaaacugagaauaauguccgauagaacacuauaccuggaaugguuuuguguuccaaaugauuuaucgccguaggaugggacugcggccuaucaguuuguuggugagguaauggcccaccaagacuauuacagguacgggcucugagaggaguagcccggagauggguacugagacacggacccaggcccuauggggcgcagcaggcgagaaaacuuugcaaugugcgaaagcacgacaagguuaauccgagugauuugugcuaaacgaaucuuuuguuagucuuagaacc…	ERR2206790.PFemirge_75_0.106472	Nitrosopumilus sp.	ref_38: Nitrosopumilus sp. [Baltic Sea]				ERR2206790	Baltic Sea
ref_39	ccugacugcuaucggauugauacuaagccaugcgagucauuguagcaauacaaggcauacggcucaguaacgcguagucaaccuaaccuauggacgggaauaaccucgggaaacugagaauaauacccgauagaacacuauaccuggaaugguuu-guguuccaaaugauuuaucgccauaggaugggacugcggccuaucaguuuguuggugagguaauggcccaccaagacuauuacagguacgggcucugagaggaguagcccggagauggguacugagacacggacccaggcccuauggggcgcagcaggcgagaaaacuuugcaaugugcgaaagcacgacaagguuaauccgagugauuugugcuaaacgaaucuuuuguuaguccuagaaac…	ERR2206791.PFspades_8_0.745513	Nitrosopumilus sp.	ref_39: Nitrosopumilus sp. [Baltic Sea]				ERR2206791	Baltic Sea
ref_34	ccugacugcuaucggauugauacuaagccaugcgagucauuguagcaauacaaggcauacggcucaguaacgcguagucaaccuaaccuauggacggaaauaaccucgggaaacugagaauaauguccgauagaacacuauaccuggaaugguuu-guguuccaaaugauuuaucgccguaggaugggacugcggccuaucaguuuguuggugagguaauggcccaccaagacuauuacagguacgggcucugagaggaguagcccggagauggguacugagacacggacccaggcccuauggggcgcagcaggcgagaaaacuuugcaaugugcgaaagcacgacaagguuaauccgagugauuugugcuaaacgaaucuuuuguuaguccuagaaac…	ERR2206798.PFspades_4_1.336232	Nitrosopumilus sp.	ref_34: Nitrosopumilus sp. [Baltic Sea]				ERR2206798	Baltic Sea
ref_35	ccugacugcuaucggauugauacuaagccaugcgagucauuguagcaauacaaggcauacggcucaguaacgcguagucaaccuaaccuauggacggaaauaaccucgggaaacugagaauaauguccgauagaacacuauaccuggaaugguuu-guguuccaaaugauuuaucgccguaggaugggacugcggccuaucaguuuguuggugagguaauggcccaccaagacuauuacagguacgggcucugagaggaguagcccggagauggguacugagacacggacccaggcccuauggggcgcagcaggcgagaaaacuuugcaaugugcgaaagcacgacaagguuaauccgagugauuugugcuaaacgaaucuuuuguuagucuuagaacc…	ERR2206797.PFspades_3_1.181656;ERR2206787.PFspades_5_1.159832;ERR2206790.PFspades_2_6.748920;ERR2206756.PFspades_3_37.954050;ERR2206774.PFspades_15_9.193228;ERR2206792.PFspades_3_15.027805;ERR2206786.PFspades_2_12.890205;ERR2206771.PFspades_12_14.424708;ERR2206788.PFspades_2_11.834467;GB_GCA_013203245.1~JABMOR010000013.1	Nitrosopumilus sp.	ref_35: Nitrosopumilus sp. [Baltic Sea]		JABMOR010000013.1	GCA_013203245.1	ERR2206756;ERR2206771;ERR2206774;ERR2206786;ERR2206787;ERR2206788;ERR2206790;ERR2206792;ERR2206797	Baltic Sea
ref_41	ccugacugcuaucggauugauacuaagccaugcgagucauuguagcaauacaaggcauacggcucaguaacgcguagucaaccuaaccuauggacgggaauaaccucgggaaacugagaauaauacccgauagaacacuauaccuggaaugguuu-guguuccaaaugauuuaucgccauaggaugggacugcggccuaucaguuuguuggugagguaauggcccaccaagacuauuacagguacgggcucugagaggaguagcccggagauggguacugagacacggacccaggcccuauggggcgcagcaggcgagaaaacuuugcaaugugcgaaagcacgacaagguuaauccgagugauuugugcuaaacgaaucuuuuguuaguccuagaaac…	ERR3773796.PFspades_15_2.050670;SRR2053290.PFspades_13_3.369073;ERR3761419.PFspades_10_2.492334;ERR3764908.PFspades_2_3.021762;SRR2053291.PFspades_19_1.473369;SRR2053302.PFspades_12_2.048306;ERR2206777.PFspades_10_6.785753;ERR3772596.PFspades_11_5.433803;ERR3763013.PFspades_15_2.197779;ERR3772600.PFspades_10_5.135529;ERR2206779.PFspades_10_7.858708;ERR3761395.PFspades_26_0.744681;ERR3772597.PFspa…	Nitrosopumilus sp.	ref_41: Nitrosopumilus sp. [Baltic Sea]		DAKA01000095.1;LIAK01000011.3438.4914;LIAL01000036.1657.3133	GCA_002508395.1;GCA_001438895.1;GCA_001437625.1	ERR2206777;ERR2206779;ERR3761395;ERR3761419;ERR3763011;ERR3763013;ERR3763015;ERR3763020;ERR3763021;ERR3763261;ERR3764362;ERR3764908;ERR3772596;ERR3772597;ERR3772600;ERR3773796;SRR2053290;SRR2053291;SRR2053302	Baltic Sea
ref_20	ccugacugcuaucggauugauacuaagccaugcgagucauuguagcaauacaaggcagacggcucaguaacgcguagucaaccuaaccuauggacgggaauaaccucgggaaacugagaauaaugcccgauagaacauuaugccuggaaugguuu-auguuucaaaugauuuaucgccguaggaugggacugcggccuaucaguuuguuggugagguaauggcccaccaagacuauuacagguacgggcucugagaggaguagcccggagauggguacugagacacggacccaggcccuauggggcgcagcaggcgagaaaacuuugcaaugugcgaaagcacgacaagguuaauccgagugguuucugcuaaaggaaccuuuugucgguccuagaaac…	RS_GCF_018128925.1~NZ_CP067007.1	Nitrosopumilus sp.	ref_20: Nitrosopumilus sp. [sand]		NZ_CP067007.1	GCF_018128925.1		sand
ref_73	ccugacugcuaucggauugauacuaagccaugcgagucuuuguagcaauacaaggcagacggcucaguaacacguagucaaucuacccuauggacgaggauaaccucgggaaacugagaauaauacucgauagaucauagcuccuggaaugguuu-auggucaaaaugauuuaucgccguaggaugggacugcggccuaucaguuuguuggugggguaauggcccaccaagacaauuacagguacgggcucugagaggaguggcccggagauggguacugagacacggacccaggcccuauggggcgcagcaggcgagaaaacuuugcaaugugcgaaagcacgacaagguuaauccgagugauuucugcuaaagaaaucuuuugucggucguagaauc…	GB_GCA_003352285.1~QQVN01000005.1;GB_GCA_003352265.1~QQVT01000001.1;GB_GCA_003352295.1~QQVH01000001.1;GB_GCA_003352245.1~QQVA01000003.1	Nitrosopumilus sp.	ref_73: Nitrosopumilus sp. [biofilm]		QQVN01000005.1;QQVT01000001.1;QQVH01000001.1;QQVA01000003.1	GCA_003352285.1;GCA_003352265.1;GCA_003352295.1;GCA_003352245.1		biofilm
ref_14	ccugacugcuaucggauugauacuaagccaugcgagucauuguagcaauacaaggcagacggcucaguaacgcguagucaaccuaaccuauggacgggaauaaccucgggaaacugagaauaauacccgauagaacacuauaccuggaaugguuu-guguuccaaaugauuuaucgccguaggaugggacugcggccuaucaguuuguuggugagguaauggcccaccaagacuauuacagguacgggcucugagaggaguagcccggagauggguacugagacacggacccaggcccuauggggcgcagcaggcgagaaaacuuugcaaugugcgaaagcacgacaagguuaauccgagugauuugugcuaaacgaaucuuuuguuaguccuagaaac…	GB_GCA_016784665.1~JADHUG010000002.1	Nitrosopumilus sp.	ref_14: Nitrosopumilus sp. [brackish water]		JADHUG010000002.1	GCA_016784665.1		brackish water
ref_15	ccugacugcuaucggauugauacuaagccaugcgagucauuguagcaauacaaggcagacggcucaguaacgcguagucaaccuaaccuauggacgggaauaaccucgggaaacugagaauaaugcccgauagaacacuauaccuggaaugguuu-guguuccaaaugauuuaucgccguaggaugggacugcggccuaucaguuuguuggugagguaauggcccaccaagacuauuacagguacgggcucugagaggaguagcccggagauggguacugagacacggacccaggcccuauggggcgcagcaggcgagaaaacuuugcaaugugcgaaagcacgacaagguuaauccgagugguuucugcuaaaggaaccuuuuguuaguccuagaaac…	GB_GCA_018263505.1~JAANXA010000013.1	Nitrosopumilus sp.	ref_15: Nitrosopumilus sp. [brine]		JAANXA010000013.1	GCA_018263505.1		brine
ref_27	ccugacugcuaucggauugauacuaagccaugcgagucauuguagcaauacaaggcagacggcucaguaacgcguagucaaccuacccuauggacgggaauaaccucgggaaacugagaauaaugcccgauagaacauuaugccuggaaugguuu-auguuccaaaugauuuaucgccguaggaugggacugcggccuaucaguuuguuggugagguaauggcccaccaagacuauuacagguacgggcucugagaggaguggcccggagauggguacugagacacggacccaggcccuauggggcgcagcaggcgagaaaacuuugcaaugugcgaaagcacgacaagguuaauccgagugguuucugcuaaaggaaccuuuugacaguccuagaaac…	RS_GCF_014078525.1~NZ_MU078694.1;LGTD01000019.1724.3181	Nitrosopumilus sp.	ref_27: Nitrosopumilus sp. [marine water]		NZ_MU078694.1;LGTD01000019.1724.3181	GCF_014078525.1;GCA_001674955.1		marine water
ref_60	ccugacugcuaucggauugauacuaagccaugcgagucauuguaguaauacaaggcagacggcucaguaacgcguagucaaccuacccuauggacgggaauaaccucgggaaacugaguauaaugcccgauagaacacuauaccuggaaugguuu-guguuccaaaugaaug-ucgccguaggaugggacugcggccuaucaguuuguuggugagguaauggcccaccaagacuauuacagguacgggcucugagaggaguggcccggagauggguacugagacacggacccaggcccuauggggcgcagcaggcgagaaaacuuugcaaugugcgaaagcacgacaagguuaauccgagugguuugugcuaaacgaaccuuuugacaguccuagaaac…	GB_GCA_017855915.1~JAFMFS010000035.1	Nitrosopumilus sp.	ref_60: Nitrosopumilus sp. [brackish water]		JAFMFS010000035.1	GCA_017855915.1		brackish water
ref_66	ccugacugcuaucggauugauacuaagccaugcgagucauuguaguaauacaaggcagacggcucaguaacgcguagucaaccuacccuauggacggggauaaccucgggaaacugagaauaauacccgauagaacauuaugccuggaaugguuu-auguuucaaauaauuuauugccguaggaugggacugcggccuaucaguuuguuggugagguaauggcccaccaagacuauuacagguacgggcucugagaggaguagcccggagauggguacugagacacggacccaggcccuauggggcgcagcaggcgagaaaacuuugcaaugugcgaaagcacgacaagguuaauccgagugguuucugcuaaaggaaccuuuugucaguccuagaaac…	GB_GCA_013867285.1~JACEMZ010000022.1	Nitrosopumilus sp.	ref_66: Nitrosopumilus sp. [brackish water]		JACEMZ010000022.1	GCA_013867285.1		brackish water
ref_25	ccugacugcuaucggauugauacuaagccaugcgagucauuguagcaauacaaggcagacggcucaguaacgcguagucaaccuacccuauggacgggaauaaacucgggaaacugaguauaaugcccgauagaacauuaugccuggaaugguuu-auguuccaaaugauuuaucgccguaggaugggacugcggccuaucaguuuguuggugagguaauggcccaccaagacuauuacagguacgggcucugagaggaguggcccggagauggguacugagacacggacccaggcccuauggggcgcagcaggcgagaaaacuuugcaaugugcgaaagcacgacaagguuaauccgagugguuucugcuaaaggaaccuuuugccaguccuagaaac…	GCA_025698945.1_ASM2569894v1_rna_from_genomic~lcl|JAILWM010000001.1_rrna_13	Nitrosopumilus sp.	ref_25: Nitrosopumilus sp. [sediment]		JAILWM010000001.1	GCA_025698945.1		sediment
ref_24	ccugacugcuaucggauugauacuaagccaugcgagucauuguagcaauacaaggcagacggcucaguaacgcguagucaaccuacccuauggacgagaauaaccucgggaaacugagaauaauacucgauagaacauuaugccuggaaugguuu-auguuucaaaugauuuaucgccguaggaugggacugcggccuaucaguuuguuggugagguaauggcccaccaagacuauuacagguacgggcucugagaggaguagcccggagauggguacugagacacggacccaggcccuauggggcgcagcaggcgagaaaacuuugcaaugugcgaaagcacgacaagguuaauccgagugguuucugcuaaaggaaccuuuugucaguccuagaaac…	GCA_025699125.1_ASM2569912v1_rna_from_genomic~lcl|JAILWC010000001.1_rrna_5	Nitrosopumilus sp.	ref_24: Nitrosopumilus sp. [sediment]		JAILWC010000001.1	GCA_025699125.1		sediment
ref_19	ccugacugcuaucggauugauacuaagccaugcgagucauuguagcaauacaaggcagacggcucaguaacgcguagucaaccuaaccuauggacgggaauaaccucgggaaacugagaauaaugcccgauagaacacuauaucuggaaugguuu-guguuccaaaugauuuaucgccguaggaugggacugcggccuaucaguuuguuggugagguaauggcccaccaagacuauuacagguacgggcucugagaggaguagcccggagauggguacugagacacggacccaggcccuauggggcgcagcaggcgagaaaacuuugcaaugugcgaaagcacgacaagguuaauccgagugguuucugcuaaaggaaccuuuugucgguccuagaaac…	GCA_025699255.1_ASM2569925v1_rna_from_genomic~lcl|JAILWA010000001.1_rrna_4	Nitrosopumilus sp.	ref_19: Nitrosopumilus sp. [sediment]		JAILWA010000001.1	GCA_025699255.1		sediment
ref_55	ccugacugcuaucggauugauacuaagccaugcgagucauuguagcaauacaaggcauacggcucaguaacgcguagucaaccuacccuauggacggaaauaaccucgggaaacugagaauaauauccgauagaacauuaugccuggaaugguuu-auguuccaaaugauuuaucgccguaggaugggacugcggccuaucaguuuguuggugagguaauggcccaccaagacuauuacagguacgggcucugagaggaguagcccggagauggguacugagacacggacccaggcccuauggggcgcagcaggcgagaaaacuuugcaaugugcgaaagcacgacaagguuaauccgagugauuucugcuaaagaaaucuuuuguuaguccuagaaac…	GCA_022117465.1_ASM2211746v1_rna_from_genomic~lcl|JAHCGZ010000002.1_rrna_11	Nitrosopumilus sp.	ref_55: Nitrosopumilus sp. [freshwater]		JAHCGZ010000002.1	GCA_022117465.1		freshwater
ref_44	ccugacugcuaucggauugauacuaagccaugcgagucauuguagcaauacaaggcauacggcucaguaacgcguagucaaccuaaccuauggacgggaauaaccucgggaaacugagaauaaugcccgauagaacacuauaccuggaaugguuu-guguuccaaaugauuuaucgccauaggaugggacugcggccuaucaguuuguuggugagguaauggcccaccaagacuauuacagguacgggcucugagaggaguagcccggagauggguacugagacacggacccaggcccuauggggcgcagcaggcgagaaaacuuugcaaugugcgaaagcacgacaagguuaauccgagugauuugugcuaaacgaaucuuuuguuaguccuagaaac…	AGBE01001967.8175.9632	Nitrosopumilus sp.	ref_44: Nitrosopumilus sp. [marine water]		AGBE01001967.8175.9632	GCA_000230485.1		marine water
ref_13	ccugacugcuaucggauugauacuaagccaugcgagucauugcaguaaugcaaggcagacggcucaguaacgcguagucaaccuaaccuauggacgggaauaaccucgggaaacugagwauaaugcccgauagaacacuauaycuggaaugguuu-guguuccaaaugauuuaucgccruaggaugggacugcggccuaucaguuuguuggugagguaauggcccaccaagacuauuacagguacgggcucugagaggaguagcccggagauggguacugagacacggacccaggcccuauggggcgcagcaggcgagaaaacuuugcaaugugcgaaagcacgacaagguuaauccgagugguuucugcuaaaggaaccuuuuguuaguccuagaaac…	GB_GCA_002317795.1~NVWC01000001.1	Nitrosopumilus sp.	ref_13: Nitrosopumilus sp. [aquifer]		NVWC01000001.1	GCA_002317795.1		aquifer
ref_52	ccugacugcuaucggauugauacuaagccaugcgagucauuguagcaauacaaggcauacggcucaguaacgcguagucaaccuaaccuauggacgggaauaaccucgggaaacugagaauaaugcccgauagaacauuaugccuggaaugguuu-auguuccaaaugauuuaucgccguaggaugggacugcggccuaucaguuuguuggugagguaauggcccaccaagacuauuacagguacgggcucugagaggaguagcccggagauggguacugagacacggacccaggcccuauggggcgcagcaggcgagaaaacuuugcaaugugcgaaagcacgacaagguuaauccgagugguuucugcuaaagaaaccuuuugucaguccuagaaac…	GB_GCA_003331425.1~QOOS01000003.1	Nitrosopumilus sp.	ref_52: Nitrosopumilus sp. [marine water]		QOOS01000003.1	GCA_003331425.1		marine water
ref_46	ccugacugcuaucggauugauacuaagccaugcgagucauuguagcaauacaaggcauacggcucaguaacgcguagucaaccuaaccuauggacgggaauaaccucgggaaacugagaauaaugcccgauagaacauuauaccuggaaugguuu-auguuccaaaugauuuaucgccauaggaugggacugcggccuaucaguuuguuggugagguaauggcccaccaagacuauuacagguacgggcucugagaggaguagcccggagauggguacugagacacggacccaggcccuauggggcgcagcaggcgagaaaacuuugcaaugugcgaaagcacgacaagguuaauccgagugauuucugcuaaagagaucuuuuguuaguccuagaaac…	GB_GCA_902514095.1~CABXPS010000010.1	Nitrosopumilus sp.	ref_46: Nitrosopumilus sp. [marine water]		CABXPS010000010.1	GCA_902514095.1		marine water
ref_54	ccugacugcuaucggauugauacuaagccaugcgagucauuguagcaauacaaggcauacggcucaguaacgcguagucaaccuaaccuauggacgggaauaaccucgggaaacugagaauaaugcccgauagaacauuaugccuggaaugguuu-auguuccaaaugauuuaucgccguaggaugggacugcggccuaucaguuuguuggugagguaauggcccaccaagacuauuacagguacgggcucugagaggaguagcccggagauggguacugagacacggacccaggcccuauggggcgcagcaggcgagaaaacuuugcaaugugcgaaagcacgacaagguuaauccgagugguuucugcuaaaggaaccuuuugucaguccuagaaac…	GB_GCA_902514275.1~CABXQD010000027.1	Nitrosopumilus sp.	ref_54: Nitrosopumilus sp. [marine water]		CABXQD010000027.1	GCA_902514275.1		marine water
ref_59	ccugacugcuaucggauugauacuaagccaugcgagucauuguaguaauacaaggcagacggcucaguaacgcguagucaaccuacccuauggacgggaauaaccucgggaaacugaguauaaugcccgauagaacacuauaccuggaaugguuu-guguuccaaaugaaug-ucgccguaggaugggacugcggccuaucaguuuguuggugagguaauggcccaccaagacuauuacagguacgggcucugagaggaguagcccggagauggguacugagacacggacccaggcccuauggggcgcagcaggcgagaaaacuuugcaaugugcgaaagcacgacaagguuaauccgagugguuugugcuaaacgaaccuuuugacaguccuagaaac…	RS_GCF_006740685.1~NZ_CP035425.1	Nitrosopumilus sp.	ref_59: Nitrosopumilus sp. [marine water]		NZ_CP035425.1	GCF_006740685.1		marine water
ref_64	ccugacugcuaucggauugauacuaagccaugcgagucauuguaguaauacaaggcagacggcucaguaacgcguagucaaccuacccuauggacgggaauaaccucgggaaacugaguauaaugcccgauagaacacuauuccuggaaugguuu-guguuccaaaugauuuaucgccguaggaugggacugcggccuaucaguuuguuggugagguaauggcccaccaagacuauuacagguacgggcucugagaggaguagcccggagauggguacugagacacggacccaggcccuauggggcgcagcaggcgagaaaacuuugcaaugugcgaaagcacgacaagguuaauccgagugguuugugcuaaacgaaccuuuugacaguccuagaaac…	JOKN01000012.3411.4881;JOSY01000033.63779.65249;JOTD01000053.176867.178332	Nitrosopumilus sp.	ref_64: Nitrosopumilus sp. [brine]		JOKN01000012.3411.4881;JOSY01000033.63779.65249;JOTD01000053.176867.178332	GCA_000722915.1;GCA_000746765.1;GCA_000746745.1		brine
ref_65	ccugacugcuaucggauugauacuaagccaugcgagucauuguaguaauacaaggcagacggcucaguaacgcguagucaaccuacccuauggacgggaauaaccucgggaaacugaguauaaugcccgauagaacacuauuccuggaaugguuu-guguuccaaaugauuuaucgccguaggaugggacugcggccuaucaguuuguuggugagguaauggcccaccaagacuauuacagguacgggcucugagaggaguagcccggagauggguacugagacacggacccaggcccuauggggcgcagcaggcgagaaaacuuugcaaugugcgaaagcacgacaagguuaauccgagugguuugugcuaaacgaaccuuuugacaguccuagaaac…	JOSZ01000007.7469.8939	Nitrosopumilus sp.	ref_65: Nitrosopumilus sp. [brine]		JOSZ01000007.7469.8939	GCA_000746685.1		brine
ref_30	ccugacugcuaucggauugauacuaagccaugcgagucauuguagcaauacaaggcagacggcucaguaacgcguagucaaccuacccuauggacgggaauaaccucgggaaacugaguauaaugcccgauagaacauuaugccuggaaugguuu-auguuccaaaugauuuaucgccguaggaugggacugcggccuaucaguuuguuggugagguaauggcccaccaagacuauuacagguacgggcucugagaggaguagcccggagauggguacugagacacggacccaggcccuauggggcgcagcaggcgagaaaacuuugcaaugugcgaaagcacgacaagguuaauccgagugguuucugcuaaaggaaccuuuuguuaguccuaaaaac…	GB_GCA_013390495.1~JACATK010000013.1	Nitrosopumilus sp.	ref_30: Nitrosopumilus sp. [marine water]		JACATK010000013.1	GCA_013390495.1		marine water
ref_31	ccugacugcuaucggauugauacuaagccaugcgagucauuguagcaauacaaggcagacggcucaguaacgcguagucaaccuacccuauggacgggaauaaccucgggaaacugaguauaaugcccgauagaacauuaugccuggaaugguuu-auguuccaaaugauuuaucgccguaggaugggacugcggccuaucaguuuguuggugagguaauggcccaccaagacuauuacagguacgggcucugagaggaguagcccggagauggguacugagacacggacccaggcccuauggggcgcagcaggcgagaaaacuuugcaaugugcgaaagcacgacaagguuaauccgagugguuucugcuaaaggaaccuuuuguuaguccuaaaaac…	GB_GCA_013390905.1~JACATG010000004.1;GB_GCA_013390855.1~JACATD010000005.1;GB_GCA_013390865.1~JACATC010000003.1;GB_GCA_013390485.1~JACATI010000009.1;GB_GCA_012928605.1~SHMJ01000004.1;GB_GCA_013390475.1~JACATH010000003.1	Nitrosopumilus sp.	ref_31: Nitrosopumilus sp. [marine water]		JACATG010000004.1;JACATD010000005.1;JACATC010000003.1;JACATI010000009.1;SHMJ01000004.1;JACATH010000003.1	GCA_013390905.1;GCA_013390855.1;GCA_013390865.1;GCA_013390485.1;GCA_012928605.1;GCA_013390475.1		marine water
ref_21	ccugacugcuaucggauugauacuaagccaugcgagucauuguagcaauacaaggcagacggcucaguaacgcguagucaaccuaaccuauggacgggaauaaucucgggaaacugagaauaaugcccgauagaacauuaugccuggaaugguuu-auguuccaaaugauuuaucgccguaggaugggacugcggccuaucaguuuguuggugagguaauggcccaccaagacuauuacagguacgggcucugagaggaguagcccggagauggguacugagacacggacccaggcccuauggggcgcagcaggcgagaaaacuuugcaaugugcgaaagcacgacaagguuaauccgagugguuucugcuaaaggaaccuuuugucaguccuagaaac…	GB_GCA_002494985.1~DADK01000024.1	Nitrosopumilus sp.	ref_21: Nitrosopumilus sp. [sponge]		DADK01000024.1	GCA_002494985.1		sponge
ref_22	ccugacugcuaucggauugauacuaagccaugcgagucauuguagcaauacaaggcagacggcucaguaacgcguagucaaccuaaccuauggacggggauaaucucgggaaacugagcauaauacccgauagaacauuaugccuggaacgguuu-auguucaaaacgauuuaucgccguaggaugggacugcggccuaucaguuuguuggugagguaauggcccaccaagacaauuacagguacgggcucugagaggaguagcccggagauggguacugagacacggacccaggcccuauggggcgcagcaggcgagaaaacuuugcaaugugcgaaagcacgacaagguuaauccgagugguuucugcuaaaggaaccuuuugacaguccuagaaac…	GB_GCA_007571005.1~RKSF01000117.1	Nitrosopumilus sp.	ref_22: Nitrosopumilus sp. [sponge]		RKSF01000117.1	GCA_007571005.1		sponge
ref_57	ccugacugcuaucggauugauacuaagccaugcgagucauuguagcaauacagggcagacggcucaguaacgcguagucaaccuacccuauggacggggauaaccucgggaaacugaguauaauacccgauagaacauuaugccuggaaugguuu-auguuccaaaugauuuauugccauaggaugggacugcggccuaucaguuuguuggugagguaauggcccaccaagacuauuacagguacgggcucugagaggaguggcccggagauggguacugagacacggacccaggcccuauggggcgcagcaggcgagaaaacuuugcaaugugcgaaagcacgacaagguuaauccgagugguuucugcuaaaggaaccuuuugacaguccuaaaaac…	GB_GCA_013911135.1~JACERO010000061.1	Nitrosopumilus sp.	ref_57: Nitrosopumilus sp. [sponge]		JACERO010000061.1	GCA_013911135.1		sponge
ref_11	ccugacugcuaucggauugauacuaagccaugcgagucauugcagcaaugcaaggcggacggcucaguaacacguagucaaucuacccuguggacggggauaaucucgggaaacugagcauaauacccgauagaccauuaugccuggaacgguuu-augguuaaaaugauucgucgccacaggaugggacugcggccuaucagcuuguuggugaguuaacggcccaccaaggcgauaacagguacgggcucugagaggagaagcccggagauggguacugagacacggacccaggcccuauggggcgcagcaggcgagaaaacuuugcaaugugcgaaagcacgacaagguuaauccgaguggccucugcugaagaggucuuuugacaguccuagaaac…	GB_GCA_016126025.1~JAEFDA010000053.1	Nitrosopumilus sp.	ref_11: Nitrosopumilus sp. [sponge]		JAEFDA010000053.1	GCA_016126025.1		sponge
ref_72	ccugacugcuaucggauugauacuaagccaugcgagucuuugcaguaaugcaaggcggacggcucaguaacacguagucaaucuaaccuguggaaggggauaaucucgggaaacugagcauaauacccuauaggucauuauaucuggaaugauuu-augacuaaaaugauuuaucgccgcaggaugggacugcggccuaucagcuuguuggugaguuaauggcccaccaaggcuauaacagguacgggcucugagaggagaagccuggagauggguacugagacacggacccaggcccuauggggcgcagcaggcgagaaaacuuugcaaugugcgaaagcacgacaagguuaauccgaguggcuucuguugaagaagccuuuugacuguccuaaaagc…	GB_GCA_009843815.1~VYCS01000007.1	Nitrosopumilus sp.	ref_72: Nitrosopumilus sp. [sponge]		VYCS01000007.1	GCA_009843815.1		sponge
ref_23	ccugacugcuaucggauugauacuaagccaugcgagucauuguagcaauacaaggcagacggcucaguaacgcguagucaaccuaaccuauggaugggaauaaccucgggaaacugagaauaaugcccaauagaacacuauaccuggaaugguuu-guguuccaaaugauuuaucgccguaggaugggacugcggccuaucaguuuguuggugagguaauggcccaccaagacuauuacagguacgggcucugagaggaguagcccggagauggguacugagacacggacccaggcccuauggggcgcagcaggcgagaaaacuuugcaaugugcgaaagcacgacaagguuaauccgagugauuugugcuaaacgaaucuuuuguuaguccuagaaac…	GB_GCA_011087695.1~JAALLC010000011.1;GB_GCA_014075315.1~CP046181.1;GB_GCA_011088205.1~JAALKE010000006.1	Nitrosopumilus sp.	ref_23: Nitrosopumilus sp. [sponge]		JAALLC010000011.1;CP046181.1;JAALKE010000006.1	GCA_011087695.1;GCA_014075315.1;GCA_011088205.1		sponge
ref_69	ccugacugcuaucggauugauacuaagccaugcgagucuuugcagcaaugcaaggcggacggcucaguaacacguagucaaucuaaccuguggaaggggauaaucucgggaaacugagcauaauacccuauaggccauuaugucuggaaugauuu-auggcucaaaugauuuaucgccacaggaugggacugcggccuaucagcuaguuggugaguuaauggcccaccaaggcuauaacagguacgggcucugagaggagaagccuggagauggguacugagacacggacccaggcccuauggggcgcagcaggcgagaaaacuuugcaaugugcgaaagcacgacaagguuaauccgagugaucucuguugaagagaucuuuuaacuguccuaaaagc…	GB_GCA_009837245.1~VXTX01000030.1;GB_GCA_009841735.1~VYGT01000114.1;GB_GCA_009844685.1~VYBB01000067.1;GB_GCA_009840065.1~VXON01000194.1;GB_GCA_009837825.1~VXSU01000057.1;GB_GCA_009842575.1~VYFC01000059.1;GB_GCA_009844325.1~VYBU01000061.1;GB_GCA_009836545.1~VXVG01000214.1;GB_GCA_009841175.1~VXMK01000115.1	Nitrosopumilus sp.	ref_69: Nitrosopumilus sp. [sponge]		VXTX01000030.1;VYGT01000114.1;VYBB01000067.1;VXON01000194.1;VXSU01000057.1;VYFC01000059.1;VYBU01000061.1;VXVG01000214.1;VXMK01000115.1	GCA_009837245.1;GCA_009841735.1;GCA_009844685.1;GCA_009840065.1;GCA_009837825.1;GCA_009842575.1;GCA_009844325.1;GCA_009836545.1;GCA_009841175.1		sponge
ref_67	ccugacugcuaucggauugauacuaagccaugcgagucauugugguaacacaaggcagacggcucaguaacgcguagucaaccuacccuguggacgggaauaaccucgggaaacugagaauaauucccgauagaacauaaugccuggaaugguuu-auguuccaaaugauuuaucgccacaggaugggacugcggccuaucaguuuguuggugagguaauggcccaccaagacuauuacagguacgggcucugagaggaguagcccggagauggguacugagacacggacccaggcccuauggggcgcagcaggcgagaaaacuuugcaaugugcgaaagcacgacaagguuaauccgagugguuucugcuaaaggaaccuuuugcuaguccuagaaac…	GB_GCA_003724255.1~RHFE01000050.1;GB_GCA_003724325.1~RHFD01000023.1	Nitrosopumilus sp.	ref_67: Nitrosopumilus sp. [sponge]		RHFE01000050.1;RHFD01000023.1	GCA_003724255.1;GCA_003724325.1		sponge
ref_68	ccugacugcuaucggauugauacuaagccaugcgagucauugugguaacacaaggcagacggcucaguaacgcguagucaaccuacccuguggacgggaauaaccucgggaaacugagaauaauucccgauagaacauuaugccuggaaugguuu-auguuccaaaugauuuaucgccucaggaugggacugcggccuaucaguuuguuggugagguaauggcccaccaagacuauuacagguacgggcucugagaggaguagcccggagauggguacugagacacggacccaggcccuauggggcgcagcaggcgagaaaacuuugcaaugugcgaaagcacgacaagguuaauccgagugguuucugcuaaagaaaccuuuugccaguccuagaaac…	GB_GCA_003724285.1~RHFB01000078.1;GB_GCA_003724235.1~RHFC01000063.1	Nitrosopumilus sp.	ref_68: Nitrosopumilus sp. [sponge]		RHFB01000078.1;RHFC01000063.1	GCA_003724285.1;GCA_003724235.1		sponge
ref_12	ccugacugcuaucggauugauacuaagccaugcgagucauugcagcaaugcaaggcggacggcucaguaacgcguagucaaccugcccuguggacgggaauaaccucgggaaacugaggauaaugcccgauagagcaccgugccuggaacggccg-gugcuccaaacgaau-gucgccgcaggaugggacugcguccuaucaguuuguuggugagguaauggcccaccaagacuauuacagguacgggcucugagaggaguagcccggagauggguacugagacacggacccaggcccuauggggcgcagcaggcgagaaaacuuugcaaugugcgaaagcacgacaagguuaauccgagugguuccugcuaaaggaaccuuuugccaguccuagaaac…	GB_GCA_900620265.1~UYNY01000033.1	Nitrosopumilus sp.	ref_12: Nitrosopumilus sp. [sponge]		UYNY01000033.1	GCA_900620265.1		sponge
ref_10	ccugacugcuaucggauugauacuaagccaugcgagucauugcagcaaugcaaggcagacggcucaguaacgcguagucaaccuaaccuauggacgggaauaaccucgggaaacugagaauaaugcccgauagaacacuauaccuggaaugguuu-guguuccaaaugauuuaucgccauaggaugggacugcggccuaucaguuuguuggugagguaauggcccaccaagacuauuacagguacgggcucugagaggaguagcccggagauggguacugagacacggacccaggcccuauggggcgcagcaggcgagaaaacuuugcaaugugcgaaagcacgacaagguuaauccgagugguuucugcuaaaggaaccuuuuguuaguccuagaacc…	LFLC01000014.6884.8341	Nitrosopumilus sp.	ref_10: Nitrosopumilus sp. [sponge]		LFLC01000014.6884.8341	GCA_001543015.1		sponge
ref_53	ccugacugcuaucggauugauacuaagccaugcgagucauuguagcaauacaaggcauacggcucaguaacgcguagucaaccuaaccuauggacgggaauaaccucgggaaacugagaauaaugcccgauagaacauuaugccuggaaugguuu-auguuccaaaugauuuaucgccguaggaugggacugcggccuaucaguuuguuggugagguaauggcccaccaagacuauuacagguacgggcucugagaggaguagcccggagauggguacugagacacggacccaggcccuauggggcgcagcaggcgagaaaacuuugcaaugugcgaaagcacgacaagguuaauccgagugguuucugcuaaaggaaccuuuugucaguccuagaaac…	LQMW01000026.5821.7278	Nitrosopumilus sp.	ref_53: Nitrosopumilus sp. [sponge]		LQMW01000026.5821.7278	GCA_001541925.1		sponge
ref_61	ccugacugcuaucggauugauacuaagccaugcgagucauuguaguaauacaaggcagacggcucaguaacgcguagucaaccuacccuauggacgggaauaaccucgggaaacugaguauaaugcccgauagaacacuauaccuggaaugguuu-guguuccaaaugauuuaucgccguaggaugggacugcggccuaucaguuuguuggugagguaauggcccaccaagacuauuacagguacgggcucugagaggaguagcccggagauggguacugagacacggacccaggcccuauggggcgcagcaggcgagaaaacuuugcaaugugcgaaagcacgacaagguuaauccgagugguuugugcuaaacgaaccuuuugacaguccuagaaac…	AJVI01000001.38176.39633	Nitrosopumilus sp.	ref_61: Nitrosopumilus sp. [sediment]		AJVI01000001.38176.39633	GCA_000328945.1		sediment
ref_28	ccugacugcuaucggauugauacuaagccaugcgagucauuguagcaauacaaggcagacggcucaguaacgcguagucaaccuacccuauggacgggaauaaccucgggaaacugagaauaaugcccgauagaacauuaugccuggaaugguuu-auguuucaaaugauuuaucgccguaggaugggacugcggccuaucaguuuguuggugagguaauggcccaccaagacuauuacagguacgggcucugagaggaguagcccggagauggguacugagacacggacccaggcccuauggggcgcagcaggcgagaaaacuuugcaaugugcgaaagcacgacaagguuaauccgagugguuucugcuaaaggaaccuuuugucaguccuagaaac…	RS_GCF_013407185.1~NZ_CP026995.1	Nitrosopumilus ureiphilus	ref_28: Nitrosopumilus ureiphilus		NZ_CP026995.1	GCF_013407185.1		sediment
ref_58	ccugacugcuaucggauugauacuaagccaugcgagucauuguaguaauacaaggcagacggcucaguaacgcguagucaaccuacccuauggacgagaauaaccucgggaaacugagaauaauacucgauagaacauuaugccuggaaugguuu-auguuucaaaugauuuaucgccguaggaugggacugcggccuaucaguuuguuggugagguaauggcccaccaagacuauuacagguacgggcucugagaggaguagcccggagauggguacugagacacggacccaggcccuauggggcgcagcaggcgagaaaacuuugcaaugugcgaaagcacgacaagguuaauccgagugguuucugcuaaaggaaccuuuugucaguccuagaaac…	RS_GCF_003175215.1~NZ_BGKI01000007.1;GCA_025698845.1_ASM2569884v1_rna_from_genomic~lcl|JAILWR010000003.1_rrna_33;GCF_025998175.1_ASM2599817v1_rna_from_genomic~lcl|NZ_AP026695.1_rrna_17	Nitrosopumilus zosterae	ref_58: Nitrosopumilus zosterae		NZ_BGKI01000007.1;JAILWR010000003.1;NZ_AP026695.1	GCF_003175215.1;GCA_025698845.1;GCF_025998175.1		sediment
ref_02	cccgacugcuaucagagugggacuaagccaugcgagucaacgccgcaaggcguggcacacggcucaguaacacguagucaacaugcccaggggacguggauaaccucgggaaacugaggauaaaccgcgauaggccaagguuucuggaauggaca-cuggcugaaaccuau-acggccccuggauuggacugcggccgaucaggcuguuggugagguaauggcccaccaaaccuguaaccgguacgggcuuugagagaaggagcccggagaugggcacugagacaagggcccaggcccuauggggcgcagcaggcgcgaaaauucugcaauaggcgaaagcuugacagaguuacucugagugaugcccgcuaagggcaucuuuuggcaccucuaaaaau…	MNFA01000040.1398.2870	Nitrososphaera sp.	ref_02: Nitrososphaera sp.	outgroup	MNFA01000040.1398.2870	GCA_001917965.1
ref_05	cccgacugcuaucagagugggacuaagccaugcgaguuaacgcagcaaugcguggcauacggcucaguaacacguagucaacaugcccaggggacguggauaaccucgggaaacugaggauaaaccgcgauaggccaugauuucuggaauggauc-auggcugaaaccuac-auggccccuggauuggacugcggccgaucaggcuguuggugagguaauggcccaccaaaccuguaaccgguacgggcucugagaggaggagcccggagaugggcacugagacaagggcccaggcccuauggggcgcagcaggcgcgaaaccucugcaauaggcgaaagcuugacaggguuacucugagugacguccguuaaggacgucuuuuggcaccucuaaaaau…	CP007536.892626.894095	Nitrososphaera viennensis	ref_05: Nitrososphaera viennensis	outgroup	CP007536.892626.894095	GCA_000698785.1
ref_75	ccugacugcuaucggauugguacuaagccaugcgagucauuguagcaauacaaggcggacggcucaguaacacguagucaaccuaacucguggacguggauaaccucgggaaacugagaauaaaccacgauagaucauagugccuggaauggcuu-augguccaaacaguuuacugccaugggaugggacugcggccuaucagcuuguuggugagguaauggcccaccaaggcgauuacagguacgggcucugagaggagaagcccggagauggguacugagacacggacccaggcccuauggggcgcagcaggcgagaaaccuuagcaaugugcgaaagcacgacugggucaguccgagugauuccugauaaaggagucuuuugcuuguccuaaaagc…	LN890280.1347782.1349251;LT841358.994345.995814	Nitrosotalea devanaterra	ref_75: Nitrosotalea devanaterra		LN890280.1347782.1349251;LT841358.994345.995814	GCA_900065925.1;GCA_900177045.1		soil
ref_76	ccugacugcuaucggauugguacuaagccaugcgagucguuguagcaauacaaggcagacugcucaguaacacguaguuaaccuaaccuauggauggggauaaccucgggaaacugagaauaauccccgauaggccacaaugccuggaaugguuu-guggcucaaaugauuuaucgccguaggaugggacugcggccuaucagcuaguuggugagguaauggcccaccaaggcuauaacagguacgggcucugagaggaggggcccggagauggguacugagacacggacccaggcccuauggggcgcagcaggcgagaaaccuuugcaaugugcgaaagcacgacaagguuaauccgagugucuucugcuaaagaagucuuuuguuagucauagaacc…	AVSQ01000019.27413.28870	Nitrosotenuis	ref_76: Nitrosotenuis		AVSQ01000019.27413.28870	GCA_000685395.1		soil
ref_78	ccugacugcuaucggauugguacuaagccaugcgagucguuguagcaauacaaggcgaacugcucaguaacacguaguuaaccuaaccuauggauggggauaaccucgggaaacugagaauaauacccaauagaccacagugccuggaauggccu-gugguugaaaugauuuaucgcuguaggaugggacugcggccuaucagcuuguuggugagguaauggcccaccaaggcuauaacagguacgggcucugagaggaggggcccggagauggguacugagacacggacccaggcccuauggggcgcagcaggcgagaaaccuuugcaaugugcgaaagcacgacaagguuaauccgagugucuccugcuaaaggagucuuuugucaguuguagaauc…	CP024808.289229.290648	Nitrosotenuis aquarius	ref_78: Nitrosotenuis aquarius		CP024808.289229.290648	GCA_002787055.1		freshwater
ref_77	ccugacugcuaucggauugguacuaagccaugcgagucguuguagcaauacaaggcagacugcucaguaacacguaguuaaccuacccuauggacggggauaaccucgggaaacugagaauaauccccgauagaccacgaugccuggaaugguuu-gugguugaaaugauuuaucgccguaggaugggacugcggucuaucagcuaguuggugagguaauggcccaccaaggcuauaacagauacgggcucugagaggaggagcccggagauggguacugagacacggacccaggcccuauggggcgcagcaggcgagaaaccuuugcaaugugcgaaagcacgacaagguuaauccgagugucuccugcuaaaggagucuuuuaccaguccuagaaac…	CBTY010000008.401526.402996	Nitrosotenuis sp.	ref_77: Nitrosotenuis sp.		CBTY010000008.401526.402996	GCA_000723185.1		hot spring
nitrosopumilus_asv_1	---------------------------------------------------------------------------------------------------------------------------------------------------------------------------------------------------------------------------------------------------------------------------------------------------------------------------------------------------------------------------------------------------------------…				asv
nitrosopumilus_asv_2	---------------------------------------------------------------------------------------------------------------------------------------------------------------------------------------------------------------------------------------------------------------------------------------------------------------------------------------------------------------------------------------------------------------…				asv
nitrosopumilus_asv_3	---------------------------------------------------------------------------------------------------------------------------------------------------------------------------------------------------------------------------------------------------------------------------------------------------------------------------------------------------------------------------------------------------------------…				asv
nitrosopumilus_asv_4	---------------------------------------------------------------------------------------------------------------------------------------------------------------------------------------------------------------------------------------------------------------------------------------------------------------------------------------------------------------------------------------------------------------…				asv
nitrosopumilus_asv_5	---------------------------------------------------------------------------------------------------------------------------------------------------------------------------------------------------------------------------------------------------------------------------------------------------------------------------------------------------------------------------------------------------------------…				asv
