# Supplementary material for: Nitrosopumilus as main source of isoprenoid glycerol dialkyl glycerol tetraether lipids in the central Baltic Sea
Source: Front Microbiol. 2023 Sep 28;14:1216130. doi: 10.3389/fmicb.2023.1216130 (PMC10575479; doi:10.3389/fmicb.2023.1216130)
Supplement: SUPPLEMENTARY TABLE S2 — Sequence similarity between Nitrosopumilus ASVs and full length 16S rRNA sequences used for phylogenetic tree reconstruction. [file Table_2.XLSX]

## Sheet: S2_sequence similarity
rowname	query	match	pident	ref_genome	ref_ena	ref_desc
ref_45	nitrosopumilus_2	251	1	GCA_905612425.1		ref_45: Nitrosopumilus sp. [marine water]
ref_37	nitrosopumilus_2	251	1		ERR2206758	ref_37: Nitrosopumilus sp. [Baltic Sea]
ref_42	nitrosopumilus_2	251	1		ERR2206759	ref_42: Nitrosopumilus sp. [Baltic Sea]
ref_40	nitrosopumilus_2	251	1		ERR2206780	ref_40: Nitrosopumilus sp. [Baltic Sea]
ref_39	nitrosopumilus_2	251	1		ERR2206791	ref_39: Nitrosopumilus sp. [Baltic Sea]
ref_34	nitrosopumilus_2	251	1		ERR2206798	ref_34: Nitrosopumilus sp. [Baltic Sea]
ref_41	nitrosopumilus_2	251	1	GCA_002508395.1;GCA_001438895.1;GCA_001437625.1	ERR2206777;ERR2206779;ERR3761395;ERR3761419;ERR3763011;ERR3763013;ERR3763015;ERR3763020;ERR3763021;ERR3763261;ERR3764362;ERR3764908;ERR3772596;ERR3772597;ERR3772600;ERR3773796;SRR2053290;SRR2053291;SRR2053302	ref_41: Nitrosopumilus sp. [Baltic Sea]
ref_43	nitrosopumilus_2	250	0.996016	GCA_905612295.1		ref_43: Nitrosopumilus sp. [marine water]
ref_49	nitrosopumilus_2	250	0.996016		ERR2206762;ERR2206752	ref_49: Nitrosopumilus sp. [Baltic Sea]
ref_44	nitrosopumilus_2	250	0.996016	GCA_000230485.1		ref_44: Nitrosopumilus sp. [marine water]
ref_48	nitrosopumilus_2	249	0.992032	GCA_905616385.1		ref_48: Nitrosopumilus sp. [marine water]
ref_46	nitrosopumilus_2	249	0.992032	GCA_902514095.1		ref_46: Nitrosopumilus sp. [marine water]
ref_33	nitrosopumilus_2	248	0.988048	GCF_013407165.1		ref_33: Nitrosopumilus oxyclinae
ref_50	nitrosopumilus_2	248	0.988048		ERR2206753	ref_50: Nitrosopumilus sp. [Baltic Sea]
ref_10	nitrosopumilus_2	248	0.988048	GCA_001543015.1		ref_10: Nitrosopumilus sp. [sponge]
ref_51	nitrosopumilus_2	247	0.984064	GCA_002156965.1		ref_51: Nitrosopumilus catalinensis
ref_16	nitrosopumilus_2	247	0.984064	GCF_013407145.1		ref_16: Nitrosopumilus cobalaminigenes
ref_18	nitrosopumilus_2	247	0.984064	GCF_000299365.1		ref_18: Nitrosopumilus koreensis
ref_62	nitrosopumilus_2	247	0.984064	GCF_000018465.1		ref_62: Nitrosopumilus maritimus
ref_29	nitrosopumilus_2	247	0.984064	GCA_000242875.3		ref_29: Nitrosopumilus salaria
ref_17	nitrosopumilus_2	247	0.984064	GCF_000299395.1		ref_17: Nitrosopumilus sediminis
ref_47	nitrosopumilus_2	247	0.984064	GCA_905612485.1		ref_47: Nitrosopumilus sp. [marine water]
ref_14	nitrosopumilus_2	247	0.984064	GCA_016784665.1		ref_14: Nitrosopumilus sp. [brackish water]
ref_15	nitrosopumilus_2	247	0.984064	GCA_018263505.1		ref_15: Nitrosopumilus sp. [brine]
ref_60	nitrosopumilus_2	247	0.984064	GCA_017855915.1		ref_60: Nitrosopumilus sp. [brackish water]
ref_25	nitrosopumilus_2	247	0.984064	GCA_025698945.1		ref_25: Nitrosopumilus sp. [sediment]
ref_24	nitrosopumilus_2	247	0.984064	GCA_025699125.1		ref_24: Nitrosopumilus sp. [sediment]
ref_13	nitrosopumilus_2	247	0.984064	GCA_002317795.1		ref_13: Nitrosopumilus sp. [aquifer]
ref_52	nitrosopumilus_2	247	0.984064	GCA_003331425.1		ref_52: Nitrosopumilus sp. [marine water]
ref_54	nitrosopumilus_2	247	0.984064	GCA_902514275.1		ref_54: Nitrosopumilus sp. [marine water]
ref_59	nitrosopumilus_2	247	0.984064	GCF_006740685.1		ref_59: Nitrosopumilus sp. [marine water]
ref_64	nitrosopumilus_2	247	0.984064	GCA_000722915.1;GCA_000746765.1;GCA_000746745.1		ref_64: Nitrosopumilus sp. [brine]
ref_65	nitrosopumilus_2	247	0.984064	GCA_000746685.1		ref_65: Nitrosopumilus sp. [brine]
ref_57	nitrosopumilus_2	247	0.984064	GCA_013911135.1		ref_57: Nitrosopumilus sp. [sponge]
ref_53	nitrosopumilus_2	247	0.984064	GCA_001541925.1		ref_53: Nitrosopumilus sp. [sponge]
ref_61	nitrosopumilus_2	247	0.984064	GCA_000328945.1		ref_61: Nitrosopumilus sp. [sediment]
ref_58	nitrosopumilus_2	247	0.984064	GCF_003175215.1;GCA_025698845.1;GCF_025998175.1		ref_58: Nitrosopumilus zosterae
ref_23	nitrosopumilus_2	246	0.98008	GCA_011087695.1;GCA_014075315.1;GCA_011088205.1		ref_23: Nitrosopumilus sp. [sponge]
ref_67	nitrosopumilus_2	246	0.98008	GCA_003724255.1;GCA_003724325.1		ref_67: Nitrosopumilus sp. [sponge]
ref_28	nitrosopumilus_2	246	0.98008	GCF_013407185.1		ref_28: Nitrosopumilus ureiphilus
ref_26	nitrosopumilus_2	245	0.976096	GCA_000956175.1		ref_26: Nitrosopumilus adriaticus
ref_63	nitrosopumilus_2	245	0.976096	GCF_014078535.1;GCA_000875775.1		ref_63: Nitrosopumilus piranensis
ref_36	nitrosopumilus_2	245	0.976096		ERR2206785	ref_36: Nitrosopumilus sp. [Baltic Sea]
ref_38	nitrosopumilus_2	245	0.976096		ERR2206790	ref_38: Nitrosopumilus sp. [Baltic Sea]
ref_35	nitrosopumilus_2	245	0.976096	GCA_013203245.1	ERR2206756;ERR2206771;ERR2206774;ERR2206786;ERR2206787;ERR2206788;ERR2206790;ERR2206792;ERR2206797	ref_35: Nitrosopumilus sp. [Baltic Sea]
ref_27	nitrosopumilus_2	245	0.976096	GCF_014078525.1;GCA_001674955.1		ref_27: Nitrosopumilus sp. [marine water]
ref_55	nitrosopumilus_2	245	0.976096	GCA_022117465.1		ref_55: Nitrosopumilus sp. [freshwater]
ref_22	nitrosopumilus_2	245	0.976096	GCA_007571005.1		ref_22: Nitrosopumilus sp. [sponge]
ref_68	nitrosopumilus_2	245	0.976096	GCA_003724285.1;GCA_003724235.1		ref_68: Nitrosopumilus sp. [sponge]
ref_20	nitrosopumilus_2	244	0.972112	GCF_018128925.1		ref_20: Nitrosopumilus sp. [sand]
ref_19	nitrosopumilus_2	243	0.968127	GCA_025699255.1		ref_19: Nitrosopumilus sp. [sediment]
ref_30	nitrosopumilus_2	243	0.968127	GCA_013390495.1		ref_30: Nitrosopumilus sp. [marine water]
ref_31	nitrosopumilus_2	243	0.968127	GCA_013390905.1;GCA_013390855.1;GCA_013390865.1;GCA_013390485.1;GCA_012928605.1;GCA_013390475.1		ref_31: Nitrosopumilus sp. [marine water]
ref_21	nitrosopumilus_2	243	0.968127	GCA_002494985.1		ref_21: Nitrosopumilus sp. [sponge]
ref_12	nitrosopumilus_2	241	0.960159	GCA_900620265.1		ref_12: Nitrosopumilus sp. [sponge]
ref_66	nitrosopumilus_2	240	0.956175	GCA_013867285.1		ref_66: Nitrosopumilus sp. [brackish water]
ref_11	nitrosopumilus_2	237	0.944223	GCA_016126025.1		ref_11: Nitrosopumilus sp. [sponge]
ref_32	nitrosopumilus_2	236	0.940239	GCA_000220175.2		ref_32: Nitrosoarchaeum koreensis
ref_74	nitrosopumilus_2	236	0.940239	GCA_000746695.1		ref_74: Nitrosopumilaceae sp.
ref_73	nitrosopumilus_2	236	0.940239	GCA_003352285.1;GCA_003352265.1;GCA_003352295.1;GCA_003352245.1		ref_73: Nitrosopumilus sp. [biofilm]
ref_07	nitrosopumilus_2	235	0.936255	GCA_000812185.1		ref_07: Nitrosopelagicus brevis
ref_70	nitrosopumilus_2	235	0.936255	GCA_000402075.1		ref_70: Nitrosopumilaceae sp.
ref_72	nitrosopumilus_2	235	0.936255	GCA_009843815.1		ref_72: Nitrosopumilus sp. [sponge]
ref_09	nitrosopumilus_2	234	0.932271	GCA_000241145.2		ref_09: Nitrosoarchaeum limnia
ref_08	nitrosopumilus_2	234	0.932271	GCA_000204585.1		ref_08: Nitrosoarchaeum limnia
ref_06	nitrosopumilus_2	234	0.932271	GCA_001627075.1;GCA_001627235.1;GCA_001627095.1		ref_06: Nitrosopelagicus sp.
ref_69	nitrosopumilus_2	234	0.932271	GCA_009837245.1;GCA_009841735.1;GCA_009844685.1;GCA_009840065.1;GCA_009837825.1;GCA_009842575.1;GCA_009844325.1;GCA_009836545.1;GCA_009841175.1		ref_69: Nitrosopumilus sp. [sponge]
ref_79	nitrosopumilus_2	230	0.916335	GCA_001443365.1		ref_79: Nitrosopumilaceae sp.
ref_76	nitrosopumilus_2	229	0.912351	GCA_000685395.1		ref_76: Nitrosotenuis
ref_77	nitrosopumilus_2	228	0.908367	GCA_000723185.1		ref_77: Nitrosotenuis sp.
ref_78	nitrosopumilus_2	226	0.900398	GCA_002787055.1		ref_78: Nitrosotenuis aquarius
ref_75	nitrosopumilus_2	215	0.856574	GCA_900065925.1;GCA_900177045.1		ref_75: Nitrosotalea devanaterra
ref_05	nitrosopumilus_2	204	0.812749	GCA_000698785.1		ref_05: Nitrososphaera viennensis
ref_01	nitrosopumilus_2	203	0.808765	GCA_000802205.2		ref_01: Nitrocosmicus oleophilus
ref_04	nitrosopumilus_2	203	0.808765	GCA_001870125.1		ref_04: Nitrosocosmicus exaquare
ref_03	nitrosopumilus_2	201	0.800797	GCA_013821245.1		ref_03: Nitrosopumilus sp. [soil]
ref_02	nitrosopumilus_2	201	0.800797	GCA_001917965.1		ref_02: Nitrososphaera sp.
ref_36	nitrosopumilus_1	251	1		ERR2206785	ref_36: Nitrosopumilus sp. [Baltic Sea]
ref_38	nitrosopumilus_1	251	1		ERR2206790	ref_38: Nitrosopumilus sp. [Baltic Sea]
ref_35	nitrosopumilus_1	251	1	GCA_013203245.1	ERR2206756;ERR2206771;ERR2206774;ERR2206786;ERR2206787;ERR2206788;ERR2206790;ERR2206792;ERR2206797	ref_35: Nitrosopumilus sp. [Baltic Sea]
ref_51	nitrosopumilus_1	249	0.992032	GCA_002156965.1		ref_51: Nitrosopumilus catalinensis
ref_16	nitrosopumilus_1	249	0.992032	GCF_013407145.1		ref_16: Nitrosopumilus cobalaminigenes
ref_18	nitrosopumilus_1	249	0.992032	GCF_000299365.1		ref_18: Nitrosopumilus koreensis
ref_62	nitrosopumilus_1	249	0.992032	GCF_000018465.1		ref_62: Nitrosopumilus maritimus
ref_29	nitrosopumilus_1	249	0.992032	GCA_000242875.3		ref_29: Nitrosopumilus salaria
ref_17	nitrosopumilus_1	249	0.992032	GCF_000299395.1		ref_17: Nitrosopumilus sediminis
ref_14	nitrosopumilus_1	249	0.992032	GCA_016784665.1		ref_14: Nitrosopumilus sp. [brackish water]
ref_15	nitrosopumilus_1	249	0.992032	GCA_018263505.1		ref_15: Nitrosopumilus sp. [brine]
ref_60	nitrosopumilus_1	249	0.992032	GCA_017855915.1		ref_60: Nitrosopumilus sp. [brackish water]
ref_25	nitrosopumilus_1	249	0.992032	GCA_025698945.1		ref_25: Nitrosopumilus sp. [sediment]
ref_24	nitrosopumilus_1	249	0.992032	GCA_025699125.1		ref_24: Nitrosopumilus sp. [sediment]
ref_52	nitrosopumilus_1	249	0.992032	GCA_003331425.1		ref_52: Nitrosopumilus sp. [marine water]
ref_54	nitrosopumilus_1	249	0.992032	GCA_902514275.1		ref_54: Nitrosopumilus sp. [marine water]
ref_59	nitrosopumilus_1	249	0.992032	GCF_006740685.1		ref_59: Nitrosopumilus sp. [marine water]
ref_64	nitrosopumilus_1	249	0.992032	GCA_000722915.1;GCA_000746765.1;GCA_000746745.1		ref_64: Nitrosopumilus sp. [brine]
ref_65	nitrosopumilus_1	249	0.992032	GCA_000746685.1		ref_65: Nitrosopumilus sp. [brine]
ref_53	nitrosopumilus_1	249	0.992032	GCA_001541925.1		ref_53: Nitrosopumilus sp. [sponge]
ref_61	nitrosopumilus_1	249	0.992032	GCA_000328945.1		ref_61: Nitrosopumilus sp. [sediment]
ref_58	nitrosopumilus_1	249	0.992032	GCF_003175215.1;GCA_025698845.1;GCF_025998175.1		ref_58: Nitrosopumilus zosterae
ref_33	nitrosopumilus_1	248	0.988048	GCF_013407165.1		ref_33: Nitrosopumilus oxyclinae
ref_67	nitrosopumilus_1	248	0.988048	GCA_003724255.1;GCA_003724325.1		ref_67: Nitrosopumilus sp. [sponge]
ref_28	nitrosopumilus_1	248	0.988048	GCF_013407185.1		ref_28: Nitrosopumilus ureiphilus
ref_26	nitrosopumilus_1	247	0.984064	GCA_000956175.1		ref_26: Nitrosopumilus adriaticus
ref_63	nitrosopumilus_1	247	0.984064	GCF_014078535.1;GCA_000875775.1		ref_63: Nitrosopumilus piranensis
ref_27	nitrosopumilus_1	247	0.984064	GCF_014078525.1;GCA_001674955.1		ref_27: Nitrosopumilus sp. [marine water]
ref_22	nitrosopumilus_1	247	0.984064	GCA_007571005.1		ref_22: Nitrosopumilus sp. [sponge]
ref_68	nitrosopumilus_1	247	0.984064	GCA_003724285.1;GCA_003724235.1		ref_68: Nitrosopumilus sp. [sponge]
ref_20	nitrosopumilus_1	246	0.98008	GCF_018128925.1		ref_20: Nitrosopumilus sp. [sand]
ref_23	nitrosopumilus_1	246	0.98008	GCA_011087695.1;GCA_014075315.1;GCA_011088205.1		ref_23: Nitrosopumilus sp. [sponge]
ref_10	nitrosopumilus_1	246	0.98008	GCA_001543015.1		ref_10: Nitrosopumilus sp. [sponge]
ref_45	nitrosopumilus_1	245	0.976096	GCA_905612425.1		ref_45: Nitrosopumilus sp. [marine water]
ref_48	nitrosopumilus_1	245	0.976096	GCA_905616385.1		ref_48: Nitrosopumilus sp. [marine water]
ref_37	nitrosopumilus_1	245	0.976096		ERR2206758	ref_37: Nitrosopumilus sp. [Baltic Sea]
ref_42	nitrosopumilus_1	245	0.976096		ERR2206759	ref_42: Nitrosopumilus sp. [Baltic Sea]
ref_40	nitrosopumilus_1	245	0.976096		ERR2206780	ref_40: Nitrosopumilus sp. [Baltic Sea]
ref_39	nitrosopumilus_1	245	0.976096		ERR2206791	ref_39: Nitrosopumilus sp. [Baltic Sea]
ref_34	nitrosopumilus_1	245	0.976096		ERR2206798	ref_34: Nitrosopumilus sp. [Baltic Sea]
ref_41	nitrosopumilus_1	245	0.976096	GCA_002508395.1;GCA_001438895.1;GCA_001437625.1	ERR2206777;ERR2206779;ERR3761395;ERR3761419;ERR3763011;ERR3763013;ERR3763015;ERR3763020;ERR3763021;ERR3763261;ERR3764362;ERR3764908;ERR3772596;ERR3772597;ERR3772600;ERR3773796;SRR2053290;SRR2053291;SRR2053302	ref_41: Nitrosopumilus sp. [Baltic Sea]
ref_19	nitrosopumilus_1	245	0.976096	GCA_025699255.1		ref_19: Nitrosopumilus sp. [sediment]
ref_55	nitrosopumilus_1	245	0.976096	GCA_022117465.1		ref_55: Nitrosopumilus sp. [freshwater]
ref_13	nitrosopumilus_1	245	0.976096	GCA_002317795.1		ref_13: Nitrosopumilus sp. [aquifer]
ref_46	nitrosopumilus_1	245	0.976096	GCA_902514095.1		ref_46: Nitrosopumilus sp. [marine water]
ref_21	nitrosopumilus_1	245	0.976096	GCA_002494985.1		ref_21: Nitrosopumilus sp. [sponge]
ref_43	nitrosopumilus_1	244	0.972112	GCA_905612295.1		ref_43: Nitrosopumilus sp. [marine water]
ref_49	nitrosopumilus_1	244	0.972112		ERR2206762;ERR2206752	ref_49: Nitrosopumilus sp. [Baltic Sea]
ref_44	nitrosopumilus_1	244	0.972112	GCA_000230485.1		ref_44: Nitrosopumilus sp. [marine water]
ref_47	nitrosopumilus_1	243	0.968127	GCA_905612485.1		ref_47: Nitrosopumilus sp. [marine water]
ref_57	nitrosopumilus_1	243	0.968127	GCA_013911135.1		ref_57: Nitrosopumilus sp. [sponge]
ref_12	nitrosopumilus_1	243	0.968127	GCA_900620265.1		ref_12: Nitrosopumilus sp. [sponge]
ref_50	nitrosopumilus_1	242	0.964143		ERR2206753	ref_50: Nitrosopumilus sp. [Baltic Sea]
ref_66	nitrosopumilus_1	242	0.964143	GCA_013867285.1		ref_66: Nitrosopumilus sp. [brackish water]
ref_30	nitrosopumilus_1	241	0.960159	GCA_013390495.1		ref_30: Nitrosopumilus sp. [marine water]
ref_31	nitrosopumilus_1	240	0.956175	GCA_013390905.1;GCA_013390855.1;GCA_013390865.1;GCA_013390485.1;GCA_012928605.1;GCA_013390475.1		ref_31: Nitrosopumilus sp. [marine water]
ref_73	nitrosopumilus_1	238	0.948207	GCA_003352285.1;GCA_003352265.1;GCA_003352295.1;GCA_003352245.1		ref_73: Nitrosopumilus sp. [biofilm]
ref_07	nitrosopumilus_1	237	0.944223	GCA_000812185.1		ref_07: Nitrosopelagicus brevis
ref_32	nitrosopumilus_1	236	0.940239	GCA_000220175.2		ref_32: Nitrosoarchaeum koreensis
ref_09	nitrosopumilus_1	236	0.940239	GCA_000241145.2		ref_09: Nitrosoarchaeum limnia
ref_08	nitrosopumilus_1	236	0.940239	GCA_000204585.1		ref_08: Nitrosoarchaeum limnia
ref_06	nitrosopumilus_1	236	0.940239	GCA_001627075.1;GCA_001627235.1;GCA_001627095.1		ref_06: Nitrosopelagicus sp.
ref_74	nitrosopumilus_1	236	0.940239	GCA_000746695.1		ref_74: Nitrosopumilaceae sp.
ref_70	nitrosopumilus_1	235	0.936255	GCA_000402075.1		ref_70: Nitrosopumilaceae sp.
ref_11	nitrosopumilus_1	235	0.936255	GCA_016126025.1		ref_11: Nitrosopumilus sp. [sponge]
ref_79	nitrosopumilus_1	234	0.932271	GCA_001443365.1		ref_79: Nitrosopumilaceae sp.
ref_69	nitrosopumilus_1	232	0.924303	GCA_009837245.1;GCA_009841735.1;GCA_009844685.1;GCA_009840065.1;GCA_009837825.1;GCA_009842575.1;GCA_009844325.1;GCA_009836545.1;GCA_009841175.1		ref_69: Nitrosopumilus sp. [sponge]
ref_72	nitrosopumilus_1	231	0.920319	GCA_009843815.1		ref_72: Nitrosopumilus sp. [sponge]
ref_76	nitrosopumilus_1	230	0.916335	GCA_000685395.1		ref_76: Nitrosotenuis
ref_78	nitrosopumilus_1	228	0.908367	GCA_002787055.1		ref_78: Nitrosotenuis aquarius
ref_77	nitrosopumilus_1	228	0.908367	GCA_000723185.1		ref_77: Nitrosotenuis sp.
ref_75	nitrosopumilus_1	217	0.864542	GCA_900065925.1;GCA_900177045.1		ref_75: Nitrosotalea devanaterra
ref_05	nitrosopumilus_1	206	0.820717	GCA_000698785.1		ref_05: Nitrososphaera viennensis
ref_01	nitrosopumilus_1	203	0.808765	GCA_000802205.2		ref_01: Nitrocosmicus oleophilus
ref_04	nitrosopumilus_1	203	0.808765	GCA_001870125.1		ref_04: Nitrosocosmicus exaquare
ref_02	nitrosopumilus_1	203	0.808765	GCA_001917965.1		ref_02: Nitrososphaera sp.
ref_03	nitrosopumilus_1	201	0.800797	GCA_013821245.1		ref_03: Nitrosopumilus sp. [soil]
ref_45	nitrosopumilus_5	250	0.996016	GCA_905612425.1		ref_45: Nitrosopumilus sp. [marine water]
ref_37	nitrosopumilus_5	250	0.996016		ERR2206758	ref_37: Nitrosopumilus sp. [Baltic Sea]
ref_42	nitrosopumilus_5	250	0.996016		ERR2206759	ref_42: Nitrosopumilus sp. [Baltic Sea]
ref_40	nitrosopumilus_5	250	0.996016		ERR2206780	ref_40: Nitrosopumilus sp. [Baltic Sea]
ref_39	nitrosopumilus_5	250	0.996016		ERR2206791	ref_39: Nitrosopumilus sp. [Baltic Sea]
ref_34	nitrosopumilus_5	250	0.996016		ERR2206798	ref_34: Nitrosopumilus sp. [Baltic Sea]
ref_41	nitrosopumilus_5	250	0.996016	GCA_002508395.1;GCA_001438895.1;GCA_001437625.1	ERR2206777;ERR2206779;ERR3761395;ERR3761419;ERR3763011;ERR3763013;ERR3763015;ERR3763020;ERR3763021;ERR3763261;ERR3764362;ERR3764908;ERR3772596;ERR3772597;ERR3772600;ERR3773796;SRR2053290;SRR2053291;SRR2053302	ref_41: Nitrosopumilus sp. [Baltic Sea]
ref_43	nitrosopumilus_5	249	0.992032	GCA_905612295.1		ref_43: Nitrosopumilus sp. [marine water]
ref_49	nitrosopumilus_5	249	0.992032		ERR2206762;ERR2206752	ref_49: Nitrosopumilus sp. [Baltic Sea]
ref_44	nitrosopumilus_5	249	0.992032	GCA_000230485.1		ref_44: Nitrosopumilus sp. [marine water]
ref_48	nitrosopumilus_5	248	0.988048	GCA_905616385.1		ref_48: Nitrosopumilus sp. [marine water]
ref_46	nitrosopumilus_5	248	0.988048	GCA_902514095.1		ref_46: Nitrosopumilus sp. [marine water]
ref_33	nitrosopumilus_5	247	0.984064	GCF_013407165.1		ref_33: Nitrosopumilus oxyclinae
ref_50	nitrosopumilus_5	247	0.984064		ERR2206753	ref_50: Nitrosopumilus sp. [Baltic Sea]
ref_10	nitrosopumilus_5	247	0.984064	GCA_001543015.1		ref_10: Nitrosopumilus sp. [sponge]
ref_51	nitrosopumilus_5	246	0.98008	GCA_002156965.1		ref_51: Nitrosopumilus catalinensis
ref_16	nitrosopumilus_5	246	0.98008	GCF_013407145.1		ref_16: Nitrosopumilus cobalaminigenes
ref_18	nitrosopumilus_5	246	0.98008	GCF_000299365.1		ref_18: Nitrosopumilus koreensis
ref_62	nitrosopumilus_5	246	0.98008	GCF_000018465.1		ref_62: Nitrosopumilus maritimus
ref_29	nitrosopumilus_5	246	0.98008	GCA_000242875.3		ref_29: Nitrosopumilus salaria
ref_17	nitrosopumilus_5	246	0.98008	GCF_000299395.1		ref_17: Nitrosopumilus sediminis
ref_47	nitrosopumilus_5	246	0.98008	GCA_905612485.1		ref_47: Nitrosopumilus sp. [marine water]
ref_14	nitrosopumilus_5	246	0.98008	GCA_016784665.1		ref_14: Nitrosopumilus sp. [brackish water]
ref_15	nitrosopumilus_5	246	0.98008	GCA_018263505.1		ref_15: Nitrosopumilus sp. [brine]
ref_60	nitrosopumilus_5	246	0.98008	GCA_017855915.1		ref_60: Nitrosopumilus sp. [brackish water]
ref_25	nitrosopumilus_5	246	0.98008	GCA_025698945.1		ref_25: Nitrosopumilus sp. [sediment]
ref_24	nitrosopumilus_5	246	0.98008	GCA_025699125.1		ref_24: Nitrosopumilus sp. [sediment]
ref_13	nitrosopumilus_5	246	0.98008	GCA_002317795.1		ref_13: Nitrosopumilus sp. [aquifer]
ref_52	nitrosopumilus_5	246	0.98008	GCA_003331425.1		ref_52: Nitrosopumilus sp. [marine water]
ref_54	nitrosopumilus_5	246	0.98008	GCA_902514275.1		ref_54: Nitrosopumilus sp. [marine water]
ref_59	nitrosopumilus_5	246	0.98008	GCF_006740685.1		ref_59: Nitrosopumilus sp. [marine water]
ref_64	nitrosopumilus_5	246	0.98008	GCA_000722915.1;GCA_000746765.1;GCA_000746745.1		ref_64: Nitrosopumilus sp. [brine]
ref_65	nitrosopumilus_5	246	0.98008	GCA_000746685.1		ref_65: Nitrosopumilus sp. [brine]
ref_57	nitrosopumilus_5	246	0.98008	GCA_013911135.1		ref_57: Nitrosopumilus sp. [sponge]
ref_53	nitrosopumilus_5	246	0.98008	GCA_001541925.1		ref_53: Nitrosopumilus sp. [sponge]
ref_61	nitrosopumilus_5	246	0.98008	GCA_000328945.1		ref_61: Nitrosopumilus sp. [sediment]
ref_58	nitrosopumilus_5	246	0.98008	GCF_003175215.1;GCA_025698845.1;GCF_025998175.1		ref_58: Nitrosopumilus zosterae
ref_23	nitrosopumilus_5	245	0.976096	GCA_011087695.1;GCA_014075315.1;GCA_011088205.1		ref_23: Nitrosopumilus sp. [sponge]
ref_67	nitrosopumilus_5	245	0.976096	GCA_003724255.1;GCA_003724325.1		ref_67: Nitrosopumilus sp. [sponge]
ref_28	nitrosopumilus_5	245	0.976096	GCF_013407185.1		ref_28: Nitrosopumilus ureiphilus
ref_26	nitrosopumilus_5	244	0.972112	GCA_000956175.1		ref_26: Nitrosopumilus adriaticus
ref_63	nitrosopumilus_5	244	0.972112	GCF_014078535.1;GCA_000875775.1		ref_63: Nitrosopumilus piranensis
ref_36	nitrosopumilus_5	244	0.972112		ERR2206785	ref_36: Nitrosopumilus sp. [Baltic Sea]
ref_38	nitrosopumilus_5	244	0.972112		ERR2206790	ref_38: Nitrosopumilus sp. [Baltic Sea]
ref_35	nitrosopumilus_5	244	0.972112	GCA_013203245.1	ERR2206756;ERR2206771;ERR2206774;ERR2206786;ERR2206787;ERR2206788;ERR2206790;ERR2206792;ERR2206797	ref_35: Nitrosopumilus sp. [Baltic Sea]
ref_27	nitrosopumilus_5	244	0.972112	GCF_014078525.1;GCA_001674955.1		ref_27: Nitrosopumilus sp. [marine water]
ref_55	nitrosopumilus_5	244	0.972112	GCA_022117465.1		ref_55: Nitrosopumilus sp. [freshwater]
ref_22	nitrosopumilus_5	244	0.972112	GCA_007571005.1		ref_22: Nitrosopumilus sp. [sponge]
ref_68	nitrosopumilus_5	244	0.972112	GCA_003724285.1;GCA_003724235.1		ref_68: Nitrosopumilus sp. [sponge]
ref_20	nitrosopumilus_5	243	0.968127	GCF_018128925.1		ref_20: Nitrosopumilus sp. [sand]
ref_19	nitrosopumilus_5	242	0.964143	GCA_025699255.1		ref_19: Nitrosopumilus sp. [sediment]
ref_30	nitrosopumilus_5	242	0.964143	GCA_013390495.1		ref_30: Nitrosopumilus sp. [marine water]
ref_31	nitrosopumilus_5	242	0.964143	GCA_013390905.1;GCA_013390855.1;GCA_013390865.1;GCA_013390485.1;GCA_012928605.1;GCA_013390475.1		ref_31: Nitrosopumilus sp. [marine water]
ref_21	nitrosopumilus_5	242	0.964143	GCA_002494985.1		ref_21: Nitrosopumilus sp. [sponge]
ref_12	nitrosopumilus_5	240	0.956175	GCA_900620265.1		ref_12: Nitrosopumilus sp. [sponge]
ref_66	nitrosopumilus_5	239	0.952191	GCA_013867285.1		ref_66: Nitrosopumilus sp. [brackish water]
ref_11	nitrosopumilus_5	236	0.940239	GCA_016126025.1		ref_11: Nitrosopumilus sp. [sponge]
ref_32	nitrosopumilus_5	235	0.936255	GCA_000220175.2		ref_32: Nitrosoarchaeum koreensis
ref_74	nitrosopumilus_5	235	0.936255	GCA_000746695.1		ref_74: Nitrosopumilaceae sp.
ref_73	nitrosopumilus_5	235	0.936255	GCA_003352285.1;GCA_003352265.1;GCA_003352295.1;GCA_003352245.1		ref_73: Nitrosopumilus sp. [biofilm]
ref_07	nitrosopumilus_5	234	0.932271	GCA_000812185.1		ref_07: Nitrosopelagicus brevis
ref_70	nitrosopumilus_5	234	0.932271	GCA_000402075.1		ref_70: Nitrosopumilaceae sp.
ref_72	nitrosopumilus_5	234	0.932271	GCA_009843815.1		ref_72: Nitrosopumilus sp. [sponge]
ref_09	nitrosopumilus_5	233	0.928287	GCA_000241145.2		ref_09: Nitrosoarchaeum limnia
ref_08	nitrosopumilus_5	233	0.928287	GCA_000204585.1		ref_08: Nitrosoarchaeum limnia
ref_06	nitrosopumilus_5	233	0.928287	GCA_001627075.1;GCA_001627235.1;GCA_001627095.1		ref_06: Nitrosopelagicus sp.
ref_69	nitrosopumilus_5	233	0.928287	GCA_009837245.1;GCA_009841735.1;GCA_009844685.1;GCA_009840065.1;GCA_009837825.1;GCA_009842575.1;GCA_009844325.1;GCA_009836545.1;GCA_009841175.1		ref_69: Nitrosopumilus sp. [sponge]
ref_79	nitrosopumilus_5	229	0.912351	GCA_001443365.1		ref_79: Nitrosopumilaceae sp.
ref_76	nitrosopumilus_5	228	0.908367	GCA_000685395.1		ref_76: Nitrosotenuis
ref_77	nitrosopumilus_5	227	0.904382	GCA_000723185.1		ref_77: Nitrosotenuis sp.
ref_78	nitrosopumilus_5	225	0.896414	GCA_002787055.1		ref_78: Nitrosotenuis aquarius
ref_75	nitrosopumilus_5	214	0.85259	GCA_900065925.1;GCA_900177045.1		ref_75: Nitrosotalea devanaterra
ref_05	nitrosopumilus_5	203	0.808765	GCA_000698785.1		ref_05: Nitrososphaera viennensis
ref_01	nitrosopumilus_5	202	0.804781	GCA_000802205.2		ref_01: Nitrocosmicus oleophilus
ref_04	nitrosopumilus_5	202	0.804781	GCA_001870125.1		ref_04: Nitrosocosmicus exaquare
ref_03	nitrosopumilus_5	200	0.796813	GCA_013821245.1		ref_03: Nitrosopumilus sp. [soil]
ref_02	nitrosopumilus_5	200	0.796813	GCA_001917965.1		ref_02: Nitrososphaera sp.
ref_36	nitrosopumilus_3	250	0.996016		ERR2206785	ref_36: Nitrosopumilus sp. [Baltic Sea]
ref_38	nitrosopumilus_3	250	0.996016		ERR2206790	ref_38: Nitrosopumilus sp. [Baltic Sea]
ref_35	nitrosopumilus_3	250	0.996016	GCA_013203245.1	ERR2206756;ERR2206771;ERR2206774;ERR2206786;ERR2206787;ERR2206788;ERR2206790;ERR2206792;ERR2206797	ref_35: Nitrosopumilus sp. [Baltic Sea]
ref_28	nitrosopumilus_3	249	0.992032	GCF_013407185.1		ref_28: Nitrosopumilus ureiphilus
ref_51	nitrosopumilus_3	248	0.988048	GCA_002156965.1		ref_51: Nitrosopumilus catalinensis
ref_16	nitrosopumilus_3	248	0.988048	GCF_013407145.1		ref_16: Nitrosopumilus cobalaminigenes
ref_18	nitrosopumilus_3	248	0.988048	GCF_000299365.1		ref_18: Nitrosopumilus koreensis
ref_62	nitrosopumilus_3	248	0.988048	GCF_000018465.1		ref_62: Nitrosopumilus maritimus
ref_29	nitrosopumilus_3	248	0.988048	GCA_000242875.3		ref_29: Nitrosopumilus salaria
ref_17	nitrosopumilus_3	248	0.988048	GCF_000299395.1		ref_17: Nitrosopumilus sediminis
ref_14	nitrosopumilus_3	248	0.988048	GCA_016784665.1		ref_14: Nitrosopumilus sp. [brackish water]
ref_15	nitrosopumilus_3	248	0.988048	GCA_018263505.1		ref_15: Nitrosopumilus sp. [brine]
ref_60	nitrosopumilus_3	248	0.988048	GCA_017855915.1		ref_60: Nitrosopumilus sp. [brackish water]
ref_25	nitrosopumilus_3	248	0.988048	GCA_025698945.1		ref_25: Nitrosopumilus sp. [sediment]
ref_24	nitrosopumilus_3	248	0.988048	GCA_025699125.1		ref_24: Nitrosopumilus sp. [sediment]
ref_52	nitrosopumilus_3	248	0.988048	GCA_003331425.1		ref_52: Nitrosopumilus sp. [marine water]
ref_54	nitrosopumilus_3	248	0.988048	GCA_902514275.1		ref_54: Nitrosopumilus sp. [marine water]
ref_59	nitrosopumilus_3	248	0.988048	GCF_006740685.1		ref_59: Nitrosopumilus sp. [marine water]
ref_64	nitrosopumilus_3	248	0.988048	GCA_000722915.1;GCA_000746765.1;GCA_000746745.1		ref_64: Nitrosopumilus sp. [brine]
ref_65	nitrosopumilus_3	248	0.988048	GCA_000746685.1		ref_65: Nitrosopumilus sp. [brine]
ref_53	nitrosopumilus_3	248	0.988048	GCA_001541925.1		ref_53: Nitrosopumilus sp. [sponge]
ref_61	nitrosopumilus_3	248	0.988048	GCA_000328945.1		ref_61: Nitrosopumilus sp. [sediment]
ref_58	nitrosopumilus_3	248	0.988048	GCF_003175215.1;GCA_025698845.1;GCF_025998175.1		ref_58: Nitrosopumilus zosterae
ref_33	nitrosopumilus_3	247	0.984064	GCF_013407165.1		ref_33: Nitrosopumilus oxyclinae
ref_67	nitrosopumilus_3	247	0.984064	GCA_003724255.1;GCA_003724325.1		ref_67: Nitrosopumilus sp. [sponge]
ref_26	nitrosopumilus_3	246	0.98008	GCA_000956175.1		ref_26: Nitrosopumilus adriaticus
ref_63	nitrosopumilus_3	246	0.98008	GCF_014078535.1;GCA_000875775.1		ref_63: Nitrosopumilus piranensis
ref_27	nitrosopumilus_3	246	0.98008	GCF_014078525.1;GCA_001674955.1		ref_27: Nitrosopumilus sp. [marine water]
ref_19	nitrosopumilus_3	246	0.98008	GCA_025699255.1		ref_19: Nitrosopumilus sp. [sediment]
ref_21	nitrosopumilus_3	246	0.98008	GCA_002494985.1		ref_21: Nitrosopumilus sp. [sponge]
ref_22	nitrosopumilus_3	246	0.98008	GCA_007571005.1		ref_22: Nitrosopumilus sp. [sponge]
ref_68	nitrosopumilus_3	246	0.98008	GCA_003724285.1;GCA_003724235.1		ref_68: Nitrosopumilus sp. [sponge]
ref_20	nitrosopumilus_3	245	0.976096	GCF_018128925.1		ref_20: Nitrosopumilus sp. [sand]
ref_23	nitrosopumilus_3	245	0.976096	GCA_011087695.1;GCA_014075315.1;GCA_011088205.1		ref_23: Nitrosopumilus sp. [sponge]
ref_10	nitrosopumilus_3	245	0.976096	GCA_001543015.1		ref_10: Nitrosopumilus sp. [sponge]
ref_45	nitrosopumilus_3	244	0.972112	GCA_905612425.1		ref_45: Nitrosopumilus sp. [marine water]
ref_48	nitrosopumilus_3	244	0.972112	GCA_905616385.1		ref_48: Nitrosopumilus sp. [marine water]
ref_37	nitrosopumilus_3	244	0.972112		ERR2206758	ref_37: Nitrosopumilus sp. [Baltic Sea]
ref_42	nitrosopumilus_3	244	0.972112		ERR2206759	ref_42: Nitrosopumilus sp. [Baltic Sea]
ref_40	nitrosopumilus_3	244	0.972112		ERR2206780	ref_40: Nitrosopumilus sp. [Baltic Sea]
ref_39	nitrosopumilus_3	244	0.972112		ERR2206791	ref_39: Nitrosopumilus sp. [Baltic Sea]
ref_34	nitrosopumilus_3	244	0.972112		ERR2206798	ref_34: Nitrosopumilus sp. [Baltic Sea]
ref_41	nitrosopumilus_3	244	0.972112	GCA_002508395.1;GCA_001438895.1;GCA_001437625.1	ERR2206777;ERR2206779;ERR3761395;ERR3761419;ERR3763011;ERR3763013;ERR3763015;ERR3763020;ERR3763021;ERR3763261;ERR3764362;ERR3764908;ERR3772596;ERR3772597;ERR3772600;ERR3773796;SRR2053290;SRR2053291;SRR2053302	ref_41: Nitrosopumilus sp. [Baltic Sea]
ref_55	nitrosopumilus_3	244	0.972112	GCA_022117465.1		ref_55: Nitrosopumilus sp. [freshwater]
ref_13	nitrosopumilus_3	244	0.972112	GCA_002317795.1		ref_13: Nitrosopumilus sp. [aquifer]
ref_46	nitrosopumilus_3	244	0.972112	GCA_902514095.1		ref_46: Nitrosopumilus sp. [marine water]
ref_43	nitrosopumilus_3	243	0.968127	GCA_905612295.1		ref_43: Nitrosopumilus sp. [marine water]
ref_49	nitrosopumilus_3	243	0.968127		ERR2206762;ERR2206752	ref_49: Nitrosopumilus sp. [Baltic Sea]
ref_44	nitrosopumilus_3	243	0.968127	GCA_000230485.1		ref_44: Nitrosopumilus sp. [marine water]
ref_47	nitrosopumilus_3	242	0.964143	GCA_905612485.1		ref_47: Nitrosopumilus sp. [marine water]
ref_57	nitrosopumilus_3	242	0.964143	GCA_013911135.1		ref_57: Nitrosopumilus sp. [sponge]
ref_12	nitrosopumilus_3	242	0.964143	GCA_900620265.1		ref_12: Nitrosopumilus sp. [sponge]
ref_50	nitrosopumilus_3	241	0.960159		ERR2206753	ref_50: Nitrosopumilus sp. [Baltic Sea]
ref_66	nitrosopumilus_3	241	0.960159	GCA_013867285.1		ref_66: Nitrosopumilus sp. [brackish water]
ref_30	nitrosopumilus_3	240	0.956175	GCA_013390495.1		ref_30: Nitrosopumilus sp. [marine water]
ref_73	nitrosopumilus_3	239	0.952191	GCA_003352285.1;GCA_003352265.1;GCA_003352295.1;GCA_003352245.1		ref_73: Nitrosopumilus sp. [biofilm]
ref_31	nitrosopumilus_3	239	0.952191	GCA_013390905.1;GCA_013390855.1;GCA_013390865.1;GCA_013390485.1;GCA_012928605.1;GCA_013390475.1		ref_31: Nitrosopumilus sp. [marine water]
ref_07	nitrosopumilus_3	236	0.940239	GCA_000812185.1		ref_07: Nitrosopelagicus brevis
ref_32	nitrosopumilus_3	235	0.936255	GCA_000220175.2		ref_32: Nitrosoarchaeum koreensis
ref_09	nitrosopumilus_3	235	0.936255	GCA_000241145.2		ref_09: Nitrosoarchaeum limnia
ref_08	nitrosopumilus_3	235	0.936255	GCA_000204585.1		ref_08: Nitrosoarchaeum limnia
ref_06	nitrosopumilus_3	235	0.936255	GCA_001627075.1;GCA_001627235.1;GCA_001627095.1		ref_06: Nitrosopelagicus sp.
ref_74	nitrosopumilus_3	235	0.936255	GCA_000746695.1		ref_74: Nitrosopumilaceae sp.
ref_70	nitrosopumilus_3	234	0.932271	GCA_000402075.1		ref_70: Nitrosopumilaceae sp.
ref_11	nitrosopumilus_3	234	0.932271	GCA_016126025.1		ref_11: Nitrosopumilus sp. [sponge]
ref_79	nitrosopumilus_3	233	0.928287	GCA_001443365.1		ref_79: Nitrosopumilaceae sp.
ref_69	nitrosopumilus_3	233	0.928287	GCA_009837245.1;GCA_009841735.1;GCA_009844685.1;GCA_009840065.1;GCA_009837825.1;GCA_009842575.1;GCA_009844325.1;GCA_009836545.1;GCA_009841175.1		ref_69: Nitrosopumilus sp. [sponge]
ref_72	nitrosopumilus_3	232	0.924303	GCA_009843815.1		ref_72: Nitrosopumilus sp. [sponge]
ref_76	nitrosopumilus_3	230	0.916335	GCA_000685395.1		ref_76: Nitrosotenuis
ref_78	nitrosopumilus_3	229	0.912351	GCA_002787055.1		ref_78: Nitrosotenuis aquarius
ref_77	nitrosopumilus_3	228	0.908367	GCA_000723185.1		ref_77: Nitrosotenuis sp.
ref_75	nitrosopumilus_3	216	0.860558	GCA_900065925.1;GCA_900177045.1		ref_75: Nitrosotalea devanaterra
ref_05	nitrosopumilus_3	205	0.816733	GCA_000698785.1		ref_05: Nitrososphaera viennensis
ref_01	nitrosopumilus_3	204	0.812749	GCA_000802205.2		ref_01: Nitrocosmicus oleophilus
ref_04	nitrosopumilus_3	204	0.812749	GCA_001870125.1		ref_04: Nitrosocosmicus exaquare
ref_03	nitrosopumilus_3	202	0.804781	GCA_013821245.1		ref_03: Nitrosopumilus sp. [soil]
ref_02	nitrosopumilus_3	202	0.804781	GCA_001917965.1		ref_02: Nitrososphaera sp.
ref_36	nitrosopumilus_4	250	0.996016		ERR2206785	ref_36: Nitrosopumilus sp. [Baltic Sea]
ref_38	nitrosopumilus_4	250	0.996016		ERR2206790	ref_38: Nitrosopumilus sp. [Baltic Sea]
ref_35	nitrosopumilus_4	250	0.996016	GCA_013203245.1	ERR2206756;ERR2206771;ERR2206774;ERR2206786;ERR2206787;ERR2206788;ERR2206790;ERR2206792;ERR2206797	ref_35: Nitrosopumilus sp. [Baltic Sea]
ref_51	nitrosopumilus_4	248	0.988048	GCA_002156965.1		ref_51: Nitrosopumilus catalinensis
ref_16	nitrosopumilus_4	248	0.988048	GCF_013407145.1		ref_16: Nitrosopumilus cobalaminigenes
ref_18	nitrosopumilus_4	248	0.988048	GCF_000299365.1		ref_18: Nitrosopumilus koreensis
ref_62	nitrosopumilus_4	248	0.988048	GCF_000018465.1		ref_62: Nitrosopumilus maritimus
ref_29	nitrosopumilus_4	248	0.988048	GCA_000242875.3		ref_29: Nitrosopumilus salaria
ref_17	nitrosopumilus_4	248	0.988048	GCF_000299395.1		ref_17: Nitrosopumilus sediminis
ref_14	nitrosopumilus_4	248	0.988048	GCA_016784665.1		ref_14: Nitrosopumilus sp. [brackish water]
ref_15	nitrosopumilus_4	248	0.988048	GCA_018263505.1		ref_15: Nitrosopumilus sp. [brine]
ref_60	nitrosopumilus_4	248	0.988048	GCA_017855915.1		ref_60: Nitrosopumilus sp. [brackish water]
ref_25	nitrosopumilus_4	248	0.988048	GCA_025698945.1		ref_25: Nitrosopumilus sp. [sediment]
ref_24	nitrosopumilus_4	248	0.988048	GCA_025699125.1		ref_24: Nitrosopumilus sp. [sediment]
ref_52	nitrosopumilus_4	248	0.988048	GCA_003331425.1		ref_52: Nitrosopumilus sp. [marine water]
ref_54	nitrosopumilus_4	248	0.988048	GCA_902514275.1		ref_54: Nitrosopumilus sp. [marine water]
ref_59	nitrosopumilus_4	248	0.988048	GCF_006740685.1		ref_59: Nitrosopumilus sp. [marine water]
ref_64	nitrosopumilus_4	248	0.988048	GCA_000722915.1;GCA_000746765.1;GCA_000746745.1		ref_64: Nitrosopumilus sp. [brine]
ref_65	nitrosopumilus_4	248	0.988048	GCA_000746685.1		ref_65: Nitrosopumilus sp. [brine]
ref_53	nitrosopumilus_4	248	0.988048	GCA_001541925.1		ref_53: Nitrosopumilus sp. [sponge]
ref_61	nitrosopumilus_4	248	0.988048	GCA_000328945.1		ref_61: Nitrosopumilus sp. [sediment]
ref_58	nitrosopumilus_4	248	0.988048	GCF_003175215.1;GCA_025698845.1;GCF_025998175.1		ref_58: Nitrosopumilus zosterae
ref_33	nitrosopumilus_4	247	0.984064	GCF_013407165.1		ref_33: Nitrosopumilus oxyclinae
ref_67	nitrosopumilus_4	247	0.984064	GCA_003724255.1;GCA_003724325.1		ref_67: Nitrosopumilus sp. [sponge]
ref_28	nitrosopumilus_4	247	0.984064	GCF_013407185.1		ref_28: Nitrosopumilus ureiphilus
ref_26	nitrosopumilus_4	246	0.98008	GCA_000956175.1		ref_26: Nitrosopumilus adriaticus
ref_63	nitrosopumilus_4	246	0.98008	GCF_014078535.1;GCA_000875775.1		ref_63: Nitrosopumilus piranensis
ref_27	nitrosopumilus_4	246	0.98008	GCF_014078525.1;GCA_001674955.1		ref_27: Nitrosopumilus sp. [marine water]
ref_22	nitrosopumilus_4	246	0.98008	GCA_007571005.1		ref_22: Nitrosopumilus sp. [sponge]
ref_68	nitrosopumilus_4	246	0.98008	GCA_003724285.1;GCA_003724235.1		ref_68: Nitrosopumilus sp. [sponge]
ref_20	nitrosopumilus_4	245	0.976096	GCF_018128925.1		ref_20: Nitrosopumilus sp. [sand]
ref_23	nitrosopumilus_4	245	0.976096	GCA_011087695.1;GCA_014075315.1;GCA_011088205.1		ref_23: Nitrosopumilus sp. [sponge]
ref_10	nitrosopumilus_4	245	0.976096	GCA_001543015.1		ref_10: Nitrosopumilus sp. [sponge]
ref_45	nitrosopumilus_4	244	0.972112	GCA_905612425.1		ref_45: Nitrosopumilus sp. [marine water]
ref_48	nitrosopumilus_4	244	0.972112	GCA_905616385.1		ref_48: Nitrosopumilus sp. [marine water]
ref_37	nitrosopumilus_4	244	0.972112		ERR2206758	ref_37: Nitrosopumilus sp. [Baltic Sea]
ref_42	nitrosopumilus_4	244	0.972112		ERR2206759	ref_42: Nitrosopumilus sp. [Baltic Sea]
ref_40	nitrosopumilus_4	244	0.972112		ERR2206780	ref_40: Nitrosopumilus sp. [Baltic Sea]
ref_39	nitrosopumilus_4	244	0.972112		ERR2206791	ref_39: Nitrosopumilus sp. [Baltic Sea]
ref_34	nitrosopumilus_4	244	0.972112		ERR2206798	ref_34: Nitrosopumilus sp. [Baltic Sea]
ref_41	nitrosopumilus_4	244	0.972112	GCA_002508395.1;GCA_001438895.1;GCA_001437625.1	ERR2206777;ERR2206779;ERR3761395;ERR3761419;ERR3763011;ERR3763013;ERR3763015;ERR3763020;ERR3763021;ERR3763261;ERR3764362;ERR3764908;ERR3772596;ERR3772597;ERR3772600;ERR3773796;SRR2053290;SRR2053291;SRR2053302	ref_41: Nitrosopumilus sp. [Baltic Sea]
ref_19	nitrosopumilus_4	244	0.972112	GCA_025699255.1		ref_19: Nitrosopumilus sp. [sediment]
ref_55	nitrosopumilus_4	244	0.972112	GCA_022117465.1		ref_55: Nitrosopumilus sp. [freshwater]
ref_13	nitrosopumilus_4	244	0.972112	GCA_002317795.1		ref_13: Nitrosopumilus sp. [aquifer]
ref_46	nitrosopumilus_4	244	0.972112	GCA_902514095.1		ref_46: Nitrosopumilus sp. [marine water]
ref_21	nitrosopumilus_4	244	0.972112	GCA_002494985.1		ref_21: Nitrosopumilus sp. [sponge]
ref_43	nitrosopumilus_4	243	0.968127	GCA_905612295.1		ref_43: Nitrosopumilus sp. [marine water]
ref_49	nitrosopumilus_4	243	0.968127		ERR2206762;ERR2206752	ref_49: Nitrosopumilus sp. [Baltic Sea]
ref_44	nitrosopumilus_4	243	0.968127	GCA_000230485.1		ref_44: Nitrosopumilus sp. [marine water]
ref_47	nitrosopumilus_4	242	0.964143	GCA_905612485.1		ref_47: Nitrosopumilus sp. [marine water]
ref_57	nitrosopumilus_4	242	0.964143	GCA_013911135.1		ref_57: Nitrosopumilus sp. [sponge]
ref_12	nitrosopumilus_4	242	0.964143	GCA_900620265.1		ref_12: Nitrosopumilus sp. [sponge]
ref_50	nitrosopumilus_4	241	0.960159		ERR2206753	ref_50: Nitrosopumilus sp. [Baltic Sea]
ref_66	nitrosopumilus_4	241	0.960159	GCA_013867285.1		ref_66: Nitrosopumilus sp. [brackish water]
ref_30	nitrosopumilus_4	240	0.956175	GCA_013390495.1		ref_30: Nitrosopumilus sp. [marine water]
ref_31	nitrosopumilus_4	239	0.952191	GCA_013390905.1;GCA_013390855.1;GCA_013390865.1;GCA_013390485.1;GCA_012928605.1;GCA_013390475.1		ref_31: Nitrosopumilus sp. [marine water]
ref_73	nitrosopumilus_4	237	0.944223	GCA_003352285.1;GCA_003352265.1;GCA_003352295.1;GCA_003352245.1		ref_73: Nitrosopumilus sp. [biofilm]
ref_07	nitrosopumilus_4	236	0.940239	GCA_000812185.1		ref_07: Nitrosopelagicus brevis
ref_32	nitrosopumilus_4	235	0.936255	GCA_000220175.2		ref_32: Nitrosoarchaeum koreensis
ref_09	nitrosopumilus_4	235	0.936255	GCA_000241145.2		ref_09: Nitrosoarchaeum limnia
ref_08	nitrosopumilus_4	235	0.936255	GCA_000204585.1		ref_08: Nitrosoarchaeum limnia
ref_06	nitrosopumilus_4	235	0.936255	GCA_001627075.1;GCA_001627235.1;GCA_001627095.1		ref_06: Nitrosopelagicus sp.
ref_74	nitrosopumilus_4	235	0.936255	GCA_000746695.1		ref_74: Nitrosopumilaceae sp.
ref_70	nitrosopumilus_4	234	0.932271	GCA_000402075.1		ref_70: Nitrosopumilaceae sp.
ref_11	nitrosopumilus_4	234	0.932271	GCA_016126025.1		ref_11: Nitrosopumilus sp. [sponge]
ref_79	nitrosopumilus_4	233	0.928287	GCA_001443365.1		ref_79: Nitrosopumilaceae sp.
ref_69	nitrosopumilus_4	231	0.920319	GCA_009837245.1;GCA_009841735.1;GCA_009844685.1;GCA_009840065.1;GCA_009837825.1;GCA_009842575.1;GCA_009844325.1;GCA_009836545.1;GCA_009841175.1		ref_69: Nitrosopumilus sp. [sponge]
ref_72	nitrosopumilus_4	230	0.916335	GCA_009843815.1		ref_72: Nitrosopumilus sp. [sponge]
ref_76	nitrosopumilus_4	229	0.912351	GCA_000685395.1		ref_76: Nitrosotenuis
ref_78	nitrosopumilus_4	227	0.904382	GCA_002787055.1		ref_78: Nitrosotenuis aquarius
ref_77	nitrosopumilus_4	227	0.904382	GCA_000723185.1		ref_77: Nitrosotenuis sp.
ref_75	nitrosopumilus_4	216	0.860558	GCA_900065925.1;GCA_900177045.1		ref_75: Nitrosotalea devanaterra
ref_05	nitrosopumilus_4	205	0.816733	GCA_000698785.1		ref_05: Nitrososphaera viennensis
ref_01	nitrosopumilus_4	202	0.804781	GCA_000802205.2		ref_01: Nitrocosmicus oleophilus
ref_04	nitrosopumilus_4	202	0.804781	GCA_001870125.1		ref_04: Nitrosocosmicus exaquare
ref_02	nitrosopumilus_4	202	0.804781	GCA_001917965.1		ref_02: Nitrososphaera sp.
ref_03	nitrosopumilus_4	200	0.796813	GCA_013821245.1		ref_03: Nitrosopumilus sp. [soil]
